# Supplementary material for: Identification of Secondary Metabolite Gene Clusters in the Pseudovibrio Genus Reveals Encouraging Biosynthetic Potential toward the Production of Novel Bioactive Compounds
Source: Front Microbiol. 2017 Aug 18;8:1494. doi: 10.3389/fmicb.2017.01494 (PMC5563371; doi:10.3389/fmicb.2017.01494)
Supplement: TABLE S1 — BGCs identified in 21 Pseudovibrio isolates. Strain designations are indicated on each tab. Relevant information pertaining to BGC type, coordinates, locus tag and gene annotation are included for each strain. [file Table_1.XLSX]

## Sheet: WM33
BGCs	Coordinates (coding strand)	Locus_tag (ORF)	Annotation
Terpene	643:1081(-)	WM33_02748	hypothetical protein
Terpene	1197:1779(-)	WM33_02749	Cold shock-like protein CspE
Terpene	2196:2637(+)	WM33_02750	Lactoylglutathione lyase
Terpene	3169:3727(-)	WM33_02752	Single-stranded DNA-binding protein
Terpene	4128:7062(+)	WM33_02753	UvrABC system protein A
Terpene	7728:8424(-)	WM33_02754	hypothetical protein
Terpene	8548:9946(+)	WM33_02755	Methylenetetrahydrofolate--tRNA-(uracil-5-)- methyltransferase TrmFO
Terpene	10000:10861(-)	WM33_02756	All-trans-phytoene synthase
Terpene	10882:11287(-)	WM33_02757	hypothetical protein
Terpene	11431:12373(-)	WM33_02758	Protein-export membrane protein SecF
Terpene	12389:13994(-)	WM33_02759	Protein translocase subunit SecD
Terpene	14089:14419(-)	WM33_02760	preprotein translocase subunit YajC
Terpene	14734:15628(+)	WM33_02761	hypothetical protein
Terpene	15728:17477(-)	WM33_02762	Murein hydrolase activator NlpD precursor
Terpene	17566:18331(-)	WM33_02763	Protein-L-isoaspartate O-methyltransferase
Terpene	18417:19182(-)	WM33_02764	5-nucleotidase SurE
Terpene	19266:20544(-)	WM33_02765	Serine--tRNA ligase
T1-T3PKS	389:770(+)	WM33_00250	hypothetical protein
T1-T3PKS	816:1335(+)	WM33_00251	hypothetical protein
T1-T3PKS	1449:1776(-)	WM33_00252	hypothetical protein
T1-T3PKS	1824:2082(-)	WM33_00253	hypothetical protein
T1-T3PKS	2549:3113(+)	WM33_00254	DNA-invertase hin
T1-T3PKS	3102:4734(+)	WM33_00255	Integrase core domain protein
T1-T3PKS	4763:5738(+)	WM33_00256	hypothetical protein
T1-T3PKS	5734:6442(+)	WM33_00257	hypothetical protein
T1-T3PKS	6989:7100(+)	WM33_00258	hypothetical protein
T1-T3PKS	7214:8024(+)	WM33_00259	hypothetical protein
T1-T3PKS	8028:9144(-)	WM33_00260	NADH dehydrogenase-like protein
T1-T3PKS	9267:9711(+)	WM33_00261	transcriptional regulator SlyA
T1-T3PKS	9803:10193(+)	WM33_00262	hypothetical protein
T1-T3PKS	10589:12092(+)	WM33_00263	putative allantoin permease
T1-T3PKS	12203:12689(+)	WM33_00264	ribosomal-protein-S5-alanine N-acetyltransferase
T1-T3PKS	12837:13353(+)	WM33_00265	Inner membrane protein YgjV
T1-T3PKS	13483:14605(+)	WM33_00266	Alpha-pyrone synthesis polyketide synthase-like Pks11
T1-T3PKS	14597:15098(+)	WM33_00267	Isoprenylcysteine carboxyl methyltransferase (ICMT) family protein
T1-T3PKS	15234:16752(+)	WM33_00268	NADP-dependent fatty aldehyde dehydrogenase
T1-T3PKS	16891:17995(-)	WM33_00269	sn-glycerol-3-phosphate import ATP-binding protein UgpC
T1-T3PKS	18007:18877(-)	WM33_00270	Endonuclease/Exonuclease/phosphatase family protein
T1-T3PKS	18863:19898(-)	WM33_00271	Ribose operon repressor
T1-T3PKS	19909:22006(-)	WM33_00272	Beta-galactosidase trimerization domain protein
T1-T3PKS	22009:22831(-)	WM33_00273	L-arabinose transport system permease protein AraQ
T1-T3PKS	22827:23781(-)	WM33_00274	sn-glycerol-3-phosphate transport system permease protein UgpA
T1-T3PKS	23777:24953(-)	WM33_00275	Bacterial extracellular solute-binding protein
T1-T3PKS	25961:27326(+)	WM33_00276	Homogentisate 1,2-dioxygenase
T1-T3PKS	27439:28966(+)	WM33_00277	Fic/DOC family protein
T1-T3PKS	29334:36897(+)	WM33_00278	Erythronolide synthase, modules 3 and 4
T1-T3PKS	36896:38258(+)	WM33_00279	Putative pyridoxal phosphate-dependent acyltransferase
T1-T3PKS	38277:39045(-)	WM33_00280	Putative ketoacyl reductase
T1-T3PKS	39289:40471(+)	WM33_00281	Polysaccharide biosynthesis/export protein
T1-T3PKS	40638:42018(+)	WM33_00282	hypothetical protein
T1-T3PKS	42028:42796(+)	WM33_00283	Polysialic acid transport protein KpsM
T1-T3PKS	42795:43452(+)	WM33_00284	Polysialic acid transport ATP-binding protein KpsT
T1-T3PKS	43467:44772(+)	WM33_00285	Capsule polysaccharide biosynthesis protein
T1-T3PKS	44768:46067(+)	WM33_00286	Capsule polysaccharide biosynthesis protein
T1-T3PKS	46100:46847(+)	WM33_00287	Methionyl-tRNA formyltransferase
T1-T3PKS	46871:47804(-)	WM33_00288	EamA-like transporter family protein
T1-T3PKS	48018:48288(-)	WM33_00289	hypothetical protein
T1-T3PKS	48547:49918(+)	WM33_00290	Epi-isozizaene 5-monooxygenase/(E)-beta-farnesene synthase
T1-T3PKS	50011:50524(+)	WM33_00291	hypothetical protein
T1-T3PKS	50590:51277(+)	WM33_00292	MOSC domain protein
T1-T3PKS	51481:52441(+)	WM33_00293	ADP-ribosylglycohydrolase
T1-T3PKS	52797:54048(+)	WM33_00294	4-methylaminobutanoate oxidase (methylamine-forming)
T1-T3PKS	54139:55075(-)	WM33_00295	Phosphoglycolate phosphatase
T1-T3PKS	55411:56473(-)	WM33_00296	HTH-type transcriptional regulator DegA
Siderophore	876:1329(-)	WM33_00937	hypothetical protein
Siderophore	2412:3594(+)	WM33_00938	Major Facilitator Superfamily protein
Siderophore	3616:4957(+)	WM33_00939	L-lysine N6-monooxygenase
Siderophore	5000:6836(+)	WM33_00940	N(2)-citryl-N(6)-acetyl-N(6)-hydroxylysine synthase
Siderophore	6822:7881(+)	WM33_00941	N(6)-hydroxylysine O-acetyltransferase
Siderophore	7877:9662(+)	WM33_00942	Aerobactin synthase
Siderophore	9901:11116(-)	WM33_00943	Kynureninase
Siderophore	11163:12288(-)	WM33_00944	Cupin domain protein
Siderophore	12342:13074(-)	WM33_00945	DNA-binding transcriptional repressor PuuR
Siderophore	13357:14563(+)	WM33_00946	hypothetical protein
NRPS	226:505(+)	WM33_03738	hypothetical protein
NRPS	531:759(+)	WM33_03739	hypothetical protein
NRPS	1016:1538(+)	WM33_03740	Transposase IS116/IS110/IS902 family protein
NRPS	2280:3192(-)	WM33_03741	Alpha-ketoglutarate-dependent taurine dioxygenase
NRPS	3215:3857(-)	WM33_03742	hypothetical protein
NRPS	3843:4557(-)	WM33_03743	hypothetical protein
NRPS	4525:5572(-)	WM33_03744	GSCFA family protein
NRPS	5607:6846(-)	WM33_03745	putative transporter
NRPS	7272:15540(+)	WM33_03746	Tyrocidine synthase 3
NRPS	15576:25977(+)	WM33_03747	Tyrocidine synthase 3
NRPS	25973:30095(+)	WM33_03748	Dimodular nonribosomal peptide synthase
NRPS	30103:39319(+)	WM33_03749	Surfactin synthase subunit 2
NRPS	39265:39907(-)	WM33_03750	4-phosphopantetheinyl transferase psf-1
NRPS	40039:40825(-)	WM33_03751	Linear gramicidin dehydrogenase LgrE
NRPS	41089:41398(+)	WM33_03752	Transposase
NRPS	41606:42326(+)	WM33_03753	Integrase core domain protein
NRPS	42593:42992(-)	WM33_03754	hypothetical protein
NRPS	43048:43615(+)	WM33_03755	Inner membrane protein YjiY
NRPS	43666:44212(+)	WM33_03756	hypothetical protein
NRPS	44330:46604(-)	WM33_03757	Ferric aerobactin receptor precursor
NRPS	46612:47941(-)	WM33_03758	muropeptide transporter
NRPS	48159:48489(+)	WM33_03759	FeoA domain protein
NRPS	48472:48664(+)	WM33_03760	Ferrous iron transport protein B
NRPS	48650:50294(+)	WM33_03761	Ferrous iron transport protein B
NRPS	50300:51359(-)	WM33_03762	Vibriobactin utilization protein ViuB
NRPS	51397:52189(-)	WM33_03763	putative siderophore transport system ATP-binding protein YusV
NRPS	52188:53229(-)	WM33_03764	Ferric enterobactin transport system permease protein FepG
NRPS	53225:54275(-)	WM33_03765	putative siderophore transport system permease protein YfiZ precursor
NRPS	54274:55315(-)	WM33_03766	putative siderophore-binding lipoprotein YfiY precursor
NRPS	55384:57670(-)	WM33_03767	Ferrichrome-iron receptor precursor
NRPS	57968:58607(+)	WM33_03768	Nucleoid occlusion factor SlmA
NRPS	58570:58987(-)	WM33_03769	HTH-type transcriptional regulator DmlR
Bacteriocin	3976:4093(-)	WM33_03459	hypothetical protein
Bacteriocin	4609:4903(+)	WM33_03460	hypothetical protein
Bacteriocin	5000:5903(+)	WM33_03461	hypothetical protein
Bacteriocin	5886:6723(+)	WM33_03462	hypothetical protein
Bacteriocin	6788:7385(+)	WM33_03463	hypothetical protein
Bacteriocin	7528:8377(+)	WM33_03464	Endonuclease/Exonuclease/phosphatase family protein
Bacteriocin	8500:9493(+)	WM33_03465	Low specificity L-threonine aldolase
Bacteriocin	10119:10584(-)	WM33_03466	Small heat shock protein IbpA
Arylpolene	1080:1710(+)	WM33_03044	Uracil phosphoribosyltransferase
Arylpolene	1881:2544(+)	WM33_03045	N-(5-phosphoribosyl)anthranilate isomerase
Arylpolene	2708:3218(+)	WM33_03046	hypothetical protein
Arylpolene	3360:4353(+)	WM33_03047	Aldose 1-epimerase precursor
Arylpolene	4400:5450(+)	WM33_03048	Acetylpolyamine aminohydrolase
Arylpolene	5700:6144(+)	WM33_03049	hypothetical protein
Arylpolene	6246:7416(+)	WM33_03050	Succinyl-diaminopimelate desuccinylase
Arylpolene	7440:8049(+)	WM33_03051	hypothetical protein
Arylpolene	8144:8963(+)	WM33_03052	hypothetical protein
Arylpolene	9025:9856(-)	WM33_03053	tRNA pseudouridine synthase A
Arylpolene	10008:10548(-)	WM33_03054	hypothetical protein
Arylpolene	10603:11548(-)	WM33_03055	Methionyl-tRNA formyltransferase
Arylpolene	11681:12209(-)	WM33_03056	Peptide deformylase
Arylpolene	12586:12928(-)	WM33_03057	hypothetical protein
Arylpolene	12927:13068(-)	WM33_03058	hypothetical protein
Arylpolene	13398:13722(+)	WM33_03059	hypothetical protein
Arylpolene	13827:14547(+)	WM33_03060	phosphopantetheinyltransferase component of enterobactin synthase multienzyme complex
Arylpolene	14509:15688(-)	WM33_03061	S-adenosylmethionine synthase
Arylpolene	15911:16352(-)	WM33_03062	Transcriptional regulator HosA
Arylpolene	16377:16833(-)	WM33_03063	Polyketide cyclase / dehydrase and lipid transport
Arylpolene	16850:18083(-)	WM33_03064	Inner membrane transport protein YdhP
Arylpolene	18075:18471(-)	WM33_03065	hypothetical protein
Arylpolene	18467:18884(-)	WM33_03066	hypothetical protein
Arylpolene	18880:19357(-)	WM33_03067	hypothetical protein
Arylpolene	19343:19997(-)	WM33_03068	hypothetical protein
Arylpolene	20000:21140(-)	WM33_03069	Actinorhodin polyketide putative beta-ketoacyl synthase 1
Arylpolene	21136:21874(-)	WM33_03070	Kynurenine formamidase
Arylpolene	21870:22800(-)	WM33_03071	hypothetical protein
Arylpolene	22784:23228(-)	WM33_03072	hypothetical protein
Arylpolene	23220:23934(-)	WM33_03073	Polyketide cyclase / dehydrase and lipid transport
Arylpolene	23938:25339(-)	WM33_03074	Oxygen-independent coproporphyrinogen-III oxidase 1

## Sheet: W74
BGCs	Coordinates (coding strand)	Locus_tag (ORF)	Annotation
Terpene	627:1065(-)	W74_03069	hypothetical protein
Terpene	1181:1763(-)	W74_03070	Cold shock-like protein CspE
Terpene	2180:2621(+)	W74_03071	Lactoylglutathione lyase
Terpene	3153:3711(-)	W74_03073	Single-stranded DNA-binding protein
Terpene	4112:7046(+)	W74_03074	UvrABC system protein A
Terpene	7729:8425(-)	W74_03075	hypothetical protein
Terpene	8549:9947(+)	W74_03076	Methylenetetrahydrofolate--tRNA-(uracil-5-)- methyltransferase TrmFO
Terpene	10000:10861(-)	W74_03077	All-trans-phytoene synthase
Terpene	10882:11287(-)	W74_03078	hypothetical protein
Terpene	11431:12373(-)	W74_03079	Protein-export membrane protein SecF
Terpene	12389:13994(-)	W74_03080	Protein translocase subunit SecD
Terpene	14089:14419(-)	W74_03081	preprotein translocase subunit YajC
Terpene	14734:15628(+)	W74_03082	hypothetical protein
Terpene	15728:17477(-)	W74_03083	Murein hydrolase activator NlpD precursor
Terpene	17566:18259(-)	W74_03084	Protein-L-isoaspartate O-methyltransferase
Terpene	18418:19183(-)	W74_03085	5-nucleotidase SurE
Terpene	19267:20545(-)	W74_03086	Serine--tRNA ligase
T1-T3PKS	225:1272(-)	W74_00362	Sulfate/thiosulfate import ATP-binding protein CysA
T1-T3PKS	1648:2548(-)	W74_00363	hypothetical protein
T1-T3PKS	2727:3210(-)	W74_00364	hypothetical protein
T1-T3PKS	3952:5653(+)	W74_00365	Na+/Pi-cotransporter
T1-T3PKS	5752:8059(+)	W74_00366	Nitric oxide reductase subunit B
T1-T3PKS	8363:9713(+)	W74_00367	Multidrug resistance protein NorM
T1-T3PKS	9722:10574(-)	W74_00368	helix-turn-helix protein
T1-T3PKS	10688:10925(+)	W74_00369	hypothetical protein
T1-T3PKS	10941:11352(-)	W74_00370	CTP pyrophosphohydrolase
T1-T3PKS	11424:12063(-)	W74_00371	Peptide chain release factor 2
T1-T3PKS	12059:13217(-)	W74_00372	RNA-splicing ligase RtcB
T1-T3PKS	13505:14540(+)	W74_00373	NAD dependent epimerase/dehydratase family protein
T1-T3PKS	14544:15660(-)	W74_00374	NADH dehydrogenase-like protein
T1-T3PKS	15783:16227(+)	W74_00375	transcriptional regulator SlyA
T1-T3PKS	16319:16709(+)	W74_00376	hypothetical protein
T1-T3PKS	17105:18608(+)	W74_00377	putative allantoin permease
T1-T3PKS	18719:19250(+)	W74_00378	ribosomal-protein-S5-alanine N-acetyltransferase
T1-T3PKS	19354:19870(+)	W74_00379	Inner membrane protein YgjV
T1-T3PKS	20000:21122(+)	W74_00380	Alpha-pyrone synthesis polyketide synthase-like Pks11
T1-T3PKS	21114:21615(+)	W74_00381	Isoprenylcysteine carboxyl methyltransferase (ICMT) family protein
T1-T3PKS	21751:23269(+)	W74_00382	NADP-dependent fatty aldehyde dehydrogenase
T1-T3PKS	23456:24560(-)	W74_00383	sn-glycerol-3-phosphate import ATP-binding protein UgpC
T1-T3PKS	24570:25440(-)	W74_00384	Endonuclease/Exonuclease/phosphatase family protein
T1-T3PKS	25426:26461(-)	W74_00385	Ribose operon repressor
T1-T3PKS	26472:28569(-)	W74_00386	Beta-galactosidase trimerization domain protein
T1-T3PKS	28572:29394(-)	W74_00387	L-arabinose transport system permease protein AraQ
T1-T3PKS	29390:30344(-)	W74_00388	sn-glycerol-3-phosphate transport system permease protein UgpA
T1-T3PKS	30340:31612(-)	W74_00389	putative sugar-binding periplasmic protein precursor
T1-T3PKS	32619:33984(+)	W74_00390	Homogentisate 1,2-dioxygenase
T1-T3PKS	34097:35624(+)	W74_00391	Fic/DOC family protein
T1-T3PKS	35991:43554(+)	W74_00392	Erythronolide synthase, modules 3 and 4
T1-T3PKS	43553:44915(+)	W74_00393	Putative pyridoxal phosphate-dependent acyltransferase
T1-T3PKS	44934:45702(-)	W74_00394	Putative ketoacyl reductase
T1-T3PKS	45946:47128(+)	W74_00395	Polysaccharide biosynthesis/export protein
T1-T3PKS	47304:48675(+)	W74_00396	hypothetical protein
T1-T3PKS	48685:49453(+)	W74_00397	Polysialic acid transport protein KpsM
T1-T3PKS	49452:50109(+)	W74_00398	Polysialic acid transport ATP-binding protein KpsT
T1-T3PKS	50124:51429(+)	W74_00399	Capsule polysaccharide biosynthesis protein
T1-T3PKS	51431:51587(-)	W74_00400	hypothetical protein
T1-T3PKS	51891:52785(+)	W74_00401	Capsule polysaccharide biosynthesis protein
T1-T3PKS	52818:53565(+)	W74_00402	Methionyl-tRNA formyltransferase
T1-T3PKS	53589:54522(-)	W74_00403	EamA-like transporter family protein
T1-T3PKS	54736:55006(-)	W74_00404	hypothetical protein
T1-T3PKS	55265:56636(+)	W74_00405	Epi-isozizaene 5-monooxygenase/(E)-beta-farnesene synthase
T1-T3PKS	56729:57242(+)	W74_00406	hypothetical protein
T1-T3PKS	57389:58349(+)	W74_00407	ADP-ribosylglycohydrolase
T1-T3PKS	58705:59956(+)	W74_00408	4-methylaminobutanoate oxidase (methylamine-forming)
T1-T3PKS	60046:61276(-)	W74_00409	Phosphoglycolate phosphatase
T1-T3PKS	61319:62381(-)	W74_00410	HTH-type transcriptional regulator DegA
Siderophore	898:1255(+)	W74_04568	hypothetical protein
Siderophore	1588:1702(-)	W74_04569	hypothetical protein
Siderophore	1966:2197(-)	W74_04570	hypothetical protein
Siderophore	2412:3594(+)	W74_04571	Major Facilitator Superfamily protein
Siderophore	3616:4957(+)	W74_04572	L-lysine N6-monooxygenase
Siderophore	5000:6836(+)	W74_04573	N(2)-citryl-N(6)-acetyl-N(6)-hydroxylysine synthase
Siderophore	6822:7881(+)	W74_04574	N(6)-hydroxylysine O-acetyltransferase
Siderophore	7877:9662(+)	W74_04575	Aerobactin synthase
Siderophore	9810:11055(-)	W74_04576	Kynureninase
Siderophore	11072:12197(-)	W74_04577	Cupin domain protein
Siderophore	12251:12920(-)	W74_04578	DNA-binding transcriptional repressor PuuR
Siderophore	13266:14472(+)	W74_04579	hypothetical protein
NRPS	414:2064(-)	W74_03946	Fructose dehydrogenase large subunit
NRPS	2054:2567(-)	W74_03947	hypothetical protein
NRPS	3103:6547(+)	W74_03948	Extracellular serine protease precursor
NRPS	7097:7883(+)	W74_03949	Linear gramicidin dehydrogenase LgrE
NRPS	7889:8657(+)	W74_03950	4-phosphopantetheinyl transferase psf-1
NRPS	8603:17819(-)	W74_03951	Surfactin synthase subunit 2
NRPS	17827:21949(-)	W74_03952	Dimodular nonribosomal peptide synthase
NRPS	21945:32346(-)	W74_03953	Tyrocidine synthase 3
NRPS	32382:40683(-)	W74_03954	Tyrocidine synthase 3
NRPS	41075:42314(+)	W74_03955	putative transporter
NRPS	42349:43396(+)	W74_03956	GSCFA family protein
NRPS	43364:44078(+)	W74_03957	hypothetical protein
NRPS	44064:44703(+)	W74_03958	hypothetical protein
NRPS	44726:45638(+)	W74_03959	Alpha-ketoglutarate-dependent taurine dioxygenase
NRPS	46011:46716(-)	W74_03960	Putative KHG/KDPG aldolase
NRPS	46725:47922(-)	W74_03961	Major royal jelly protein
NRPS	47950:48880(-)	W74_03962	2-dehydro-3-deoxygluconokinase
NRPS	48935:49592(-)	W74_03963	4-hydroxy-4-methyl-2-oxoglutarate aldolase
NRPS	49618:50599(-)	W74_03964	D-3-phosphoglycerate dehydrogenase
NRPS	50707:51769(+)	W74_03965	2,3-diketo-L-gulonate-binding periplasmic protein YiaO precursor
NRPS	51822:52365(+)	W74_03966	Sialic acid TRAP transporter permease protein SiaT
NRPS	52367:53675(+)	W74_03967	Sialic acid TRAP transporter permease protein SiaT
NRPS	53792:54446(+)	W74_03968	putative HTH-type transcriptional regulator YdfH
NRPS	54478:55357(-)	W74_03969	HTH-type transcriptional regulator YofA
NRPS	55447:56542(+)	W74_03970	Major royal jelly protein
NRPS	56629:57175(+)	W74_03971	Thiol-disulfide oxidoreductase ResA
NRPS	57640:58099(+)	W74_03972	hypothetical protein
NRPS	58277:58688(+)	W74_03973	hypothetical protein
NRPS	59098:59869(+)	W74_03974	Phosphothreonine lyase OspF
LadderanceCfFattyAcid	405:669(-)	W74_01288	hypothetical protein
LadderanceCfFattyAcid	746:1049(+)	W74_01289	hypothetical protein
LadderanceCfFattyAcid	1408:1801(+)	W74_01290	SMI1 / KNR4 family protein
LadderanceCfFattyAcid	2160:2859(-)	W74_01291	hypothetical protein
LadderanceCfFattyAcid	2869:4135(-)	W74_01292	hypothetical protein
LadderanceCfFattyAcid	4157:4883(-)	W74_01293	hypothetical protein
LadderanceCfFattyAcid	4879:6106(-)	W74_01294	Lipoprotein-releasing system transmembrane protein LolE
LadderanceCfFattyAcid	6098:6809(-)	W74_01295	ABC transporter ATP-binding protein YtrE
LadderanceCfFattyAcid	6812:7379(-)	W74_01296	hypothetical protein
LadderanceCfFattyAcid	7388:7844(-)	W74_01297	3-hydroxyacyl-acyl-carrier-protein dehydratase FabZ
LadderanceCfFattyAcid	7852:9070(-)	W74_01298	3-oxoacyl-acyl-carrier-protein synthase 2
LadderanceCfFattyAcid	9066:10026(-)	W74_01299	Polyketide biosynthesis malonyl CoA-acyl carrier protein transacylase PksC
LadderanceCfFattyAcid	10022:11189(-)	W74_01300	3-oxoacyl-acyl-carrier-protein synthase 2
LadderanceCfFattyAcid	11155:11986(-)	W74_01301	hypothetical protein
LadderanceCfFattyAcid	11966:13292(-)	W74_01302	hypothetical protein
LadderanceCfFattyAcid	13291:14278(-)	W74_01303	Aminomethyltransferase
LadderanceCfFattyAcid	14277:14583(-)	W74_01304	Acyl carrier protein
LadderanceCfFattyAcid	14579:15326(-)	W74_01305	3-oxoacyl-acyl-carrier-protein reductase FabG
LadderanceCfFattyAcid	15322:15766(-)	W74_01306	Acyl-CoA thioester hydrolase YbgC
LadderanceCfFattyAcid	15765:15876(-)	W74_01307	hypothetical protein
LadderanceCfFattyAcid	16169:18134(-)	W74_01308	3-oxoacyl-acyl-carrier-protein synthase 2
LadderanceCfFattyAcid	18145:18910(-)	W74_01309	3-oxoacyl-acyl-carrier-protein reductase FabG
LadderanceCfFattyAcid	18906:19557(-)	W74_01310	hypothetical protein
LadderanceCfFattyAcid	19597:19900(-)	W74_01311	Acyl carrier protein
LadderanceCfFattyAcid	19924:20716(-)	W74_01312	(3R)-hydroxymyristoyl-ACP dehydratase
LadderanceCfFattyAcid	21485:22280(+)	W74_01313	LytTr DNA-binding domain protein
LadderanceCfFattyAcid	23063:23681(-)	W74_01314	Integrase core domain protein
LadderanceCfFattyAcid	23680:23938(-)	W74_01315	hypothetical protein
LadderanceCfFattyAcid	23975:24215(-)	W74_01316	Transposase
LadderanceCfFattyAcid	24377:25136(-)	W74_01317	putative siderophore transport system ATP-binding protein YusV
LadderanceCfFattyAcid	25132:26077(-)	W74_01318	Fe(3+) dicitrate transport system permease protein FecD
LadderanceCfFattyAcid	26066:27020(-)	W74_01319	Iron-uptake system permease protein FeuB
LadderanceCfFattyAcid	27079:27988(-)	W74_01320	putative ABC transporter solute-binding protein YclQ precursor
LadderanceCfFattyAcid	28144:29743(-)	W74_01321	Enterochelin esterase
LadderanceCfFattyAcid	29809:31846(-)	W74_01322	Colicin I receptor precursor
LadderanceCfFattyAcid	32109:32970(+)	W74_01323	Xylose operon regulatory protein
LadderanceCfFattyAcid	33115:33610(+)	W74_01324	Ferritin
LadderanceCfFattyAcid	33918:35886(+)	W74_01325	Heme transporter BhuA precursor
LadderanceCfFattyAcid	35919:36378(-)	W74_01326	Transcriptional activatory protein BadR
LadderanceCfFattyAcid	36486:37248(-)	W74_01327	hypothetical protein
LadderanceCfFattyAcid	37244:37781(-)	W74_01328	ECF RNA polymerase sigma factor SigR
LadderanceCfFattyAcid	37866:38808(+)	W74_01329	Cytochrome c2 iso-2
LadderanceCfFattyAcid	38864:39857(-)	W74_01330	3-oxoacyl-acyl-carrier-protein synthase 3
LadderanceCfFattyAcid	39843:41103(-)	W74_01331	Adenosylmethionine-8-amino-7-oxononanoate aminotransferase
LadderanceCfFattyAcid	41102:41741(-)	W74_01332	ATP-dependent dethiobiotin synthetase BioD 1
LadderanceCfFattyAcid	41737:42877(-)	W74_01333	8-amino-7-oxononanoate synthase 2
LadderanceCfFattyAcid	42860:43853(-)	W74_01334	Biotin synthase
LadderanceCfFattyAcid	44549:49058(+)	W74_01335	Extracellular serine protease precursor
LadderanceCfFattyAcid	49547:49706(+)	W74_01336	hypothetical protein
LadderanceCfFattyAcid	49746:49983(-)	W74_01337	hypothetical protein
LadderanceCfFattyAcid	50178:50613(-)	W74_01338	hypothetical protein
LadderanceCfFattyAcid	50609:51080(-)	W74_01339	Lysozyme RrrD
LadderanceCfFattyAcid	51228:52401(+)	W74_01340	hypothetical protein
LadderanceCfFattyAcid	52440:53478(-)	W74_01341	Phage late control gene D protein (GPD)
LadderanceCfFattyAcid	53481:53706(-)	W74_01342	Phage Tail Protein X
LadderanceCfFattyAcid	53715:54123(-)	W74_01343	Phage P2 GpU
LadderanceCfFattyAcid	54149:56477(-)	W74_01344	Phage-related minor tail protein
LadderanceCfFattyAcid	56641:56953(-)	W74_01345	hypothetical protein
LadderanceCfFattyAcid	57028:57538(-)	W74_01346	hypothetical protein
LadderanceCfFattyAcid	57561:58794(-)	W74_01347	hypothetical protein
LadderanceCfFattyAcid	58870:59368(-)	W74_01348	hypothetical protein
Bacteriocin1	321:786(+)	W74_00146	Small heat shock protein IbpA
Bacteriocin1	1412:2405(-)	W74_00147	Low specificity L-threonine aldolase
Bacteriocin1	2527:3376(-)	W74_00148	Endonuclease/Exonuclease/phosphatase family protein
Bacteriocin1	3518:4115(-)	W74_00149	DoxX
Bacteriocin1	4180:5017(-)	W74_00150	hypothetical protein
Bacteriocin1	5000:5903(-)	W74_00151	hypothetical protein
Bacteriocin1	6000:6294(-)	W74_00152	hypothetical protein
Bacteriocin1	6810:6927(+)	W74_00153	hypothetical protein
Bacteriocin1	6993:11700(+)	W74_00154	Ferredoxin-dependent glutamate synthase 1
Bacteriocin1	11711:13145(+)	W74_00155	Glutamate synthase NADPH small chain
Bacteriocin2	214:955(+)	W74_01720	hypothetical protein
Bacteriocin2	947:1697(+)	W74_01721	hypothetical protein
Bacteriocin2	1696:3205(+)	W74_01722	Calcineurin-like phosphoesterase
Bacteriocin2	3217:4138(+)	W74_01723	hypothetical protein
Bacteriocin2	4149:5001(-)	W74_01724	hypothetical protein
Bacteriocin2	5000:5948(-)	W74_01725	hypothetical protein
Bacteriocin2	5958:8007(-)	W74_01726	Ferritin-like protein
Bacteriocin2	8091:9405(-)	W74_01727	Phosphatidylserine decarboxylase proenzyme

## Sheet: W64
BGCs	Coordinates (coding strand)	Locus_tag (ORF)	Annotation
TERPENE	628:1066(-)	W64_02820	hypothetical protein
TERPENE	1182:1764(-)	W64_02821	Cold shock-like protein CspE
TERPENE	2181:2622(+)	W64_02822	Lactoylglutathione lyase
TERPENE	3154:3712(-)	W64_02824	Single-stranded DNA-binding protein
TERPENE	4113:7047(+)	W64_02825	UvrABC system protein A
TERPENE	7728:8424(-)	W64_02826	hypothetical protein
TERPENE	8548:9946(+)	W64_02827	Methylenetetrahydrofolate--tRNA-(uracil-5-)- methyltransferase TrmFO
TERPENE	10000:10861(-)	W64_02828	All-trans-phytoene synthase
TERPENE	10882:11287(-)	W64_02829	hypothetical protein
TERPENE	11431:12373(-)	W64_02830	Protein-export membrane protein SecF
TERPENE	12389:13994(-)	W64_02831	Protein translocase subunit SecD
TERPENE	14089:14419(-)	W64_02832	preprotein translocase subunit YajC
TERPENE	14734:15628(+)	W64_02833	hypothetical protein
TERPENE	15728:17477(-)	W64_02834	Murein hydrolase activator NlpD precursor
TERPENE	17566:18259(-)	W64_02835	Protein-L-isoaspartate O-methyltransferase
TERPENE	18418:19183(-)	W64_02836	5-nucleotidase SurE
TERPENE	19267:20545(-)	W64_02837	Serine--tRNA ligase
T1-T3PKS	0:2103(+)	W64_01235	Glutathione import ATP-binding protein GsiA
T1-T3PKS	2108:3170(+)	W64_01236	HTH-type transcriptional regulator DegA
T1-T3PKS	3213:4443(+)	W64_01237	Phosphoglycolate phosphatase
T1-T3PKS	4549:5932(-)	W64_01238	4-methylaminobutanoate oxidase (methylamine-forming)
T1-T3PKS	6156:7116(-)	W64_01239	ADP-ribosylglycohydrolase
T1-T3PKS	7263:7776(-)	W64_01240	hypothetical protein
T1-T3PKS	7869:9240(-)	W64_01241	Epi-isozizaene 5-monooxygenase/(E)-beta-farnesene synthase
T1-T3PKS	9499:9769(+)	W64_01242	hypothetical protein
T1-T3PKS	9983:10916(+)	W64_01243	EamA-like transporter family protein
T1-T3PKS	10940:11687(-)	W64_01244	Methionyl-tRNA formyltransferase
T1-T3PKS	11720:13019(-)	W64_01245	Capsule polysaccharide biosynthesis protein
T1-T3PKS	13015:14317(-)	W64_01246	Capsule polysaccharide biosynthesis protein
T1-T3PKS	14335:14992(-)	W64_01247	Polysialic acid transport ATP-binding protein KpsT
T1-T3PKS	14988:15759(-)	W64_01248	Polysialic acid transport protein KpsM
T1-T3PKS	15768:17142(-)	W64_01249	hypothetical protein
T1-T3PKS	17307:18489(-)	W64_01250	Polysaccharide biosynthesis/export protein
T1-T3PKS	18733:19501(+)	W64_01251	Putative ketoacyl reductase
T1-T3PKS	19520:20882(-)	W64_01252	Putative pyridoxal phosphate-dependent acyltransferase
T1-T3PKS	20881:28444(-)	W64_01253	Erythronolide synthase, modules 3 and 4
T1-T3PKS	28830:30357(-)	W64_01254	Fic/DOC family protein
T1-T3PKS	30470:31835(-)	W64_01255	Homogentisate 1,2-dioxygenase
T1-T3PKS	32842:34114(+)	W64_01256	putative sugar-binding periplasmic protein precursor
T1-T3PKS	34110:35064(+)	W64_01257	sn-glycerol-3-phosphate transport system permease protein UgpA
T1-T3PKS	35060:35882(+)	W64_01258	L-arabinose transport system permease protein AraQ
T1-T3PKS	35885:37982(+)	W64_01259	Beta-galactosidase trimerization domain protein
T1-T3PKS	37993:39028(+)	W64_01260	Ribose operon repressor
T1-T3PKS	39014:39884(+)	W64_01261	Endonuclease/Exonuclease/phosphatase family protein
T1-T3PKS	39894:40998(+)	W64_01262	sn-glycerol-3-phosphate import ATP-binding protein UgpC
T1-T3PKS	41186:42713(-)	W64_01263	NADP-dependent fatty aldehyde dehydrogenase
T1-T3PKS	42849:43350(-)	W64_01264	Isoprenylcysteine carboxyl methyltransferase (ICMT) family protein
T1-T3PKS	43342:44464(-)	W64_01265	Alpha-pyrone synthesis polyketide synthase-like Pks11
T1-T3PKS	44594:45110(-)	W64_01266	Inner membrane protein YgjV
T1-T3PKS	45214:45745(-)	W64_01267	ribosomal-protein-S5-alanine N-acetyltransferase
T1-T3PKS	45856:47359(-)	W64_01268	putative allantoin permease
T1-T3PKS	47755:48145(-)	W64_01269	hypothetical protein
T1-T3PKS	48237:48681(-)	W64_01270	transcriptional regulator SlyA
T1-T3PKS	48804:49920(+)	W64_01271	NADH dehydrogenase-like protein
T1-T3PKS	49924:50959(-)	W64_01272	NAD dependent epimerase/dehydratase family protein
T1-T3PKS	51246:52404(+)	W64_01273	RNA-splicing ligase RtcB
T1-T3PKS	52400:53039(+)	W64_01274	Peptide chain release factor 2
T1-T3PKS	53112:53385(+)	W64_01275	CTP pyrophosphohydrolase
T1-T3PKS	53539:53776(-)	W64_01276	hypothetical protein
T1-T3PKS	53890:54742(+)	W64_01277	helix-turn-helix protein
T1-T3PKS	54751:56101(-)	W64_01278	Multidrug resistance protein NorM
T1-T3PKS	56404:58711(-)	W64_01279	Nitric oxide reductase subunit B
T1-T3PKS	58810:60511(-)	W64_01280	Na+/Pi-cotransporter
T1-T3PKS	61253:61736(+)	W64_01281	hypothetical protein
T1-T3PKS	61916:62816(+)	W64_01282	hypothetical protein
T1-T3PKS	63188:64232(+)	W64_01283	Sulfate/thiosulfate import ATP-binding protein CysA
SIDEROPHORE	221:869(-)	W64_04670	hypothetical protein
SIDEROPHORE	2412:3594(+)	W64_04671	Major Facilitator Superfamily protein
SIDEROPHORE	3616:4957(+)	W64_04672	L-lysine N6-monooxygenase
SIDEROPHORE	5000:6836(+)	W64_04673	N(2)-citryl-N(6)-acetyl-N(6)-hydroxylysine synthase
SIDEROPHORE	6822:7881(+)	W64_04674	N(6)-hydroxylysine O-acetyltransferase
SIDEROPHORE	7877:9662(+)	W64_04675	Aerobactin synthase
SIDEROPHORE	9810:11025(-)	W64_04676	Kynureninase
SIDEROPHORE	11072:12197(-)	W64_04677	Cupin domain protein
SIDEROPHORE	12251:12920(-)	W64_04678	DNA-binding transcriptional repressor PuuR
SIDEROPHORE	13266:14472(+)	W64_04679	hypothetical protein
NPRS	550:3388(+)	W64_02548	Poly(beta-D-mannuronate) C5 epimerase 6
NPRS	4081:4663(-)	W64_02549	hypothetical protein
NPRS	4953:5259(-)	W64_02550	Plasmid pRiA4b ORF-3-like protein
NPRS	5397:6825(-)	W64_02551	Hemolysin, plasmid
NPRS	7159:7852(-)	W64_02552	Transposase DDE domain protein
NPRS	7885:8134(-)	W64_02553	hypothetical protein
NPRS	8212:9124(-)	W64_02554	Alpha-ketoglutarate-dependent taurine dioxygenase
NPRS	9147:9786(-)	W64_02555	hypothetical protein
NPRS	9772:10486(-)	W64_02556	hypothetical protein
NPRS	10454:11501(-)	W64_02557	GSCFA family protein
NPRS	11536:12781(-)	W64_02558	putative transporter
NPRS	13167:21468(+)	W64_02559	Tyrocidine synthase 3
NPRS	21504:31905(+)	W64_02560	Tyrocidine synthase 3
NPRS	31901:36023(+)	W64_02561	Dimodular nonribosomal peptide synthase
NPRS	36031:45247(+)	W64_02562	Surfactin synthase subunit 2
NPRS	45193:45871(-)	W64_02563	4-phosphopantetheinyl transferase psf-1
NPRS	45967:46753(-)	W64_02564	Linear gramicidin dehydrogenase LgrE
NPRS	47143:49306(-)	W64_02565	Ankyrin repeats (3 copies)
NPRS	49497:49671(-)	W64_02566	hypothetical protein
NPRS	50044:50254(+)	W64_02567	Proteolipid membrane potential modulator
NPRS	50747:51227(-)	W64_02568	hypothetical protein
NPRS	51446:51692(-)	W64_02569	hypothetical protein
NPRS	53444:55679(+)	W64_02570	DNA topoisomerase 3
NPRS	55761:57039(-)	W64_02571	hypothetical protein
NPRS	57296:58391(-)	W64_02572	Chromosome-partitioning protein Spo0J
NPRS	58387:59740(-)	W64_02573	Sporulation initiation inhibitor protein Soj
NPRS	60207:60627(+)	W64_02574	hypothetical protein
NPRS	60626:61061(+)	W64_02575	Tyrosine recombinase XerC
NPRS	61306:62461(-)	W64_02576	Alkanal monooxygenase alpha chain
NPRS	62566:63919(-)	W64_02577	Putative epoxidase LasC
NPRS	63968:65483(-)	W64_02578	D-alanine--poly(phosphoribitol) ligase subunit 1
NPRS	65516:66836(-)	W64_02579	Pentalenene oxygenase
NPRS	66848:68456(-)	W64_02580	D-alanine--poly(phosphoribitol) ligase subunit 1
NPRS	68452:68716(-)	W64_02581	Acyl carrier protein
NPRS	68764:70357(-)	W64_02582	Long-chain-fatty-acid--CoA ligase
NPRS	70371:71328(-)	W64_02583	3-oxoacyl-(acyl carrier protein) synthase III
NPRS	71324:72194(-)	W64_02584	hypothetical protein
NPRS	72190:74656(-)	W64_02585	L-glutamyl-BtrI acyl-carrier protein decarboxylase
NPRS	74657:74939(-)	W64_02586	hypothetical protein
NPRS	74975:75902(-)	W64_02587	3-oxoacyl-acyl-carrier-protein synthase 3
NPRS	76081:77461(-)	W64_02588	hypothetical protein
NPRS	77447:78002(-)	W64_02589	hypothetical protein
NPRS	77985:78678(-)	W64_02590	hypothetical protein
NPRS	78670:78943(-)	W64_02591	acyl carrier protein
NPRS	78966:79887(-)	W64_02592	hypothetical protein
Bacteriocin	323:788(+)	W64_00882	Small heat shock protein IbpA
Bacteriocin	1412:2405(-)	W64_00883	Low specificity L-threonine aldolase
Bacteriocin	2527:3376(-)	W64_00884	Endonuclease/Exonuclease/phosphatase family protein
Bacteriocin	3518:4115(-)	W64_00885	DoxX
Bacteriocin	4180:5017(-)	W64_00886	hypothetical protein
Bacteriocin	5000:5903(-)	W64_00887	hypothetical protein
Bacteriocin	6000:6294(-)	W64_00888	hypothetical protein
Bacteriocin	6810:6927(+)	W64_00889	hypothetical protein
Bacteriocin	6993:11700(+)	W64_00890	Ferredoxin-dependent glutamate synthase 1
Bacteriocin	11711:13145(+)	W64_00891	Glutamate synthase NADPH small chain

## Sheet: Psty
BGCs	Coordinates (coding strand)	Locus_tag (ORF)	Annotation
TERPENE	1889:3254(-)	Psty_02579	Bifunctional protein GlmU
TERPENE	3544:4384(+)	Psty_02580	hypothetical protein
TERPENE	4493:5405(+)	Psty_02581	putative DMT superfamily transporter inner membrane protein
TERPENE	5406:6144(-)	Psty_02582	Thiol:disulfide interchange protein DsbD precursor
TERPENE	6370:6934(-)	Psty_02583	Single-stranded DNA-binding protein
TERPENE	7098:7767(-)	Psty_02584	hypothetical protein
TERPENE	7969:9370(+)	Psty_02585	Methylenetetrahydrofolate--tRNA-(uracil-5-)- methyltransferase TrmFO
TERPENE	9605:9959(+)	Psty_02586	hypothetical protein
TERPENE	10000:10873(-)	Psty_02587	All-trans-phytoene synthase
TERPENE	10910:11309(-)	Psty_02588	hypothetical protein
TERPENE	11320:12256(-)	Psty_02589	Protein-export membrane protein SecF
TERPENE	12271:13873(-)	Psty_02590	Protein translocase subunit SecD
TERPENE	13951:14284(-)	Psty_02591	preprotein translocase subunit YajC
TERPENE	14566:15463(+)	Psty_02592	hypothetical protein
TERPENE	15495:16968(-)	Psty_02593	Murein hydrolase activator NlpD precursor
TERPENE	17226:17916(-)	Psty_02594	Protein-L-isoaspartate O-methyltransferase
TERPENE	18074:18842(-)	Psty_02595	5-nucleotidase SurE
TERPENE	18991:20269(-)	Psty_02596	Serine--tRNA ligase
ECTOINE	2549:3731(-)	Psty_01433	Acetate kinase
ECTOINE	3943:4867(-)	Psty_01434	Glycine cleavage system transcriptional activator
ECTOINE	5000:5387(+)	Psty_01435	L-ectoine synthase
ECTOINE	5666:6479(+)	Psty_01436	Cystine-binding periplasmic protein precursor
ECTOINE	6552:6696(+)	Psty_01437	hypothetical protein
ECTOINE	6799:8056(+)	Psty_01438	Glutamine transport ATP-binding protein GlnQ
ECTOINE	8187:9141(-)	Psty_01439	Sorbitol operon regulator
ECTOINE	9436:10030(-)	Psty_01440	D-lyxose ketol-isomerase
H.Lactone1	47:3803(+)	Psty_01553	RTX-I toxin determinant A from serotypes 1/9
H.Lactone1	3933:4536(-)	Psty_01554	putative L,D-transpeptidase ErfK/SrfK precursor
H.Lactone1	4776:6411(-)	Psty_01555	Fumarate hydratase class I, aerobic
H.Lactone1	6619:6838(+)	Psty_01556	hypothetical protein
H.Lactone1	6880:7906(-)	Psty_01557	Mrr restriction system protein
H.Lactone1	8044:8356(-)	Psty_01558	hypothetical protein
H.Lactone1	8722:9067(-)	Psty_01559	hypothetical protein
H.Lactone1	9079:9316(-)	Psty_01560	Autoinducer synthetase
H.Lactone2	760:1786(-)	Psty_03222	putative tRNA-dihydrouridine synthase
H.Lactone2	2035:3520(-)	Psty_03223	Sulfate permease CysP
H.Lactone2	4003:4309(+)	Psty_03224	hypothetical protein
H.Lactone2	4633:5227(-)	Psty_03226	Autoinducer synthetase
H.Lactone2	5286:5931(-)	Psty_03227	Regulatory protein SdiA
H.Lactone2	6098:6536(-)	Psty_03228	Helix-turn-helix domain protein
H.Lactone2	6615:6966(+)	Psty_03229	hypothetical protein
H.Lactone2	6962:7391(+)	Psty_03230	hypothetical protein
H.Lactone2	7387:9631(+)	Psty_03231	Integrase core domain protein
H.Lactone2	9688:10438(+)	Psty_03232	hypothetical protein
H.Lactone2	10434:11046(+)	Psty_03233	hypothetical protein
H.Lactone2	11032:11410(+)	Psty_03234	hypothetical protein
H.Lactone2	11409:11685(+)	Psty_03235	hypothetical protein
H.Lactone2	11681:12311(+)	Psty_03236	hypothetical protein
H.Lactone2	12320:12575(+)	Psty_03237	hypothetical protein
H.Lactone2	12558:13131(+)	Psty_03238	hypothetical protein
H.Lactone2	13123:13816(+)	Psty_03239	Phage regulatory protein Rha (Phage_pRha)
H.Lactone2	13815:14322(+)	Psty_03240	Phage regulatory protein Rha (Phage_pRha)
H.Lactone2	14318:14969(+)	Psty_03241	hypothetical protein
BUTYROLACTONE	47:875(+)	Psty_03026	Pyridoxal phosphate phosphatase YigL
BUTYROLACTONE	949:1561(-)	Psty_03027	hypothetical protein
BUTYROLACTONE	1729:2194(-)	Psty_03028	Nodulation protein NolA
BUTYROLACTONE	2480:3659(-)	Psty_03029	Putative niacin/nicotinamide transporter NaiP
BUTYROLACTONE	3780:4293(-)	Psty_03030	hypothetical protein
BUTYROLACTONE	4289:4994(-)	Psty_03031	haloacid dehalogenase-like hydrolase
BUTYROLACTONE	5000:5765(-)	Psty_03032	A-factor biosynthesis hotdog domain protein
BUTYROLACTONE	5883:5976(+)	Psty_03033	hypothetical protein
BUTYROLACTONE	6012:6786(+)	Psty_03034	HTH-type transcriptional activator mta
BUTYROLACTONE	6897:7314(-)	Psty_03035	CoA binding domain protein
BUTYROLACTONE	7433:8261(-)	Psty_03036	putative enoyl-CoA hydratase echA8
BUTYROLACTONE	8531:8975(+)	Psty_03037	Thioesterase superfamily protein
BUTYROLACTONE	9177:9678(+)	Psty_03038	hypothetical protein
BUTYROLACTONE	10106:10469(+)	Psty_03039	Glyoxalase-like domain protein
BACTERIOICIN	278:1562(+)	Psty_02456	Membrane-bound lytic murein transglycosylase B precursor
BACTERIOICIN	1617:2736(+)	Psty_02457	hypothetical protein
BACTERIOICIN	2919:4260(+)	Psty_02458	Methyl-accepting chemotaxis protein 4
BACTERIOICIN	4595:4898(+)	Psty_02459	hypothetical protein
BACTERIOICIN	5000:5888(+)	Psty_02460	hypothetical protein
BACTERIOICIN	5877:6729(+)	Psty_02461	hypothetical protein
BACTERIOICIN	6782:7337(+)	Psty_02462	DoxX
BACTERIOICIN	7431:8469(+)	Psty_02463	Low specificity L-threonine aldolase
BACTERIOICIN	8660:9122(-)	Psty_02464	Small heat shock protein IbpA
BACTERIOICIN	9436:9829(+)	Psty_02465	hypothetical protein
ARYLPOLENECfFattyAcidLadderane	1691:1859(-)	Psty_00635	hypothetical protein
ARYLPOLENECfFattyAcidLadderane	2277:3690(-)	Psty_00636	DNA polymerase III PolC-type
ARYLPOLENECfFattyAcidLadderane	3689:4211(-)	Psty_00637	hypothetical protein
ARYLPOLENECfFattyAcidLadderane	4270:6100(-)	Psty_00638	Hypoxic response protein 1
ARYLPOLENECfFattyAcidLadderane	6199:7987(-)	Psty_00639	Cation/acetate symporter ActP
ARYLPOLENECfFattyAcidLadderane	8000:8261(-)	Psty_00640	hypothetical protein
ARYLPOLENECfFattyAcidLadderane	8854:9100(-)	Psty_00641	hypothetical protein
ARYLPOLENECfFattyAcidLadderane	9189:10224(+)	Psty_00642	Transposase IS116/IS110/IS902 family protein
ARYLPOLENECfFattyAcidLadderane	10687:11872(-)	Psty_00643	L-idonate 5-dehydrogenase (NAD(P)(+))
ARYLPOLENECfFattyAcidLadderane	12104:13133(+)	Psty_00644	Sialic acid-binding periplasmic protein SiaP precursor
ARYLPOLENECfFattyAcidLadderane	13379:14312(+)	Psty_00645	2-dehydropantoate 2-reductase
ARYLPOLENECfFattyAcidLadderane	14467:15247(+)	Psty_00646	5-keto-4-deoxy-D-glucarate aldolase
ARYLPOLENECfFattyAcidLadderane	15462:16257(-)	Psty_00647	LytTr DNA-binding domain protein
ARYLPOLENECfFattyAcidLadderane	17419:18211(+)	Psty_00648	(3R)-hydroxymyristoyl-ACP dehydratase
ARYLPOLENECfFattyAcidLadderane	18234:18537(+)	Psty_00649	Acyl carrier protein
ARYLPOLENECfFattyAcidLadderane	18577:19228(+)	Psty_00650	hypothetical protein
ARYLPOLENECfFattyAcidLadderane	19224:19989(+)	Psty_00651	3-oxoacyl-acyl-carrier-protein reductase FabG
ARYLPOLENECfFattyAcidLadderane	20000:22325(+)	Psty_00652	3-oxoacyl-acyl-carrier-protein synthase 2
ARYLPOLENECfFattyAcidLadderane	22321:22765(+)	Psty_00653	Acyl-CoA thioester hydrolase YbgC
ARYLPOLENECfFattyAcidLadderane	22761:23508(+)	Psty_00654	3-oxoacyl-acyl-carrier-protein reductase FabG
ARYLPOLENECfFattyAcidLadderane	23504:23810(+)	Psty_00655	Acyl carrier protein
ARYLPOLENECfFattyAcidLadderane	23809:24796(+)	Psty_00656	Aminomethyltransferase
ARYLPOLENECfFattyAcidLadderane	24795:26112(+)	Psty_00657	hypothetical protein
ARYLPOLENECfFattyAcidLadderane	26098:26929(+)	Psty_00658	hypothetical protein
ARYLPOLENECfFattyAcidLadderane	26895:28062(+)	Psty_00659	3-oxoacyl-acyl-carrier-protein synthase 2
ARYLPOLENECfFattyAcidLadderane	28058:29018(+)	Psty_00660	Malonyl CoA-acyl carrier protein transacylase
ARYLPOLENECfFattyAcidLadderane	29014:30232(+)	Psty_00661	3-oxoacyl-acyl-carrier-protein synthase 2
ARYLPOLENECfFattyAcidLadderane	30240:30696(+)	Psty_00662	3-hydroxyacyl-acyl-carrier-protein dehydratase FabZ
ARYLPOLENECfFattyAcidLadderane	30705:31272(+)	Psty_00663	hypothetical protein
ARYLPOLENECfFattyAcidLadderane	31275:31986(+)	Psty_00664	ABC transporter ATP-binding protein YtrE
ARYLPOLENECfFattyAcidLadderane	31978:33205(+)	Psty_00665	Lipoprotein-releasing system transmembrane protein LolE
ARYLPOLENECfFattyAcidLadderane	33201:33927(+)	Psty_00666	hypothetical protein
ARYLPOLENECfFattyAcidLadderane	33949:35215(+)	Psty_00667	hypothetical protein
ARYLPOLENECfFattyAcidLadderane	35225:35924(+)	Psty_00668	hypothetical protein
ARYLPOLENECfFattyAcidLadderane	36192:36480(+)	Psty_00669	hypothetical protein
ARYLPOLENECfFattyAcidLadderane	36713:36827(-)	Psty_00670	hypothetical protein
ARYLPOLENECfFattyAcidLadderane	37000:38002(+)	Psty_00671	Protease HtpX
ARYLPOLENECfFattyAcidLadderane	38260:40951(-)	Psty_00672	hypothetical protein
ARYLPOLENECfFattyAcidLadderane	41038:43840(-)	Psty_00673	Heme/hemopexin utilization protein C precursor
ARYLPOLENECfFattyAcidLadderane	44144:44354(+)	Psty_00674	hypothetical protein
ARYLPOLENECfFattyAcidLadderane	44355:44613(+)	Psty_00675	hypothetical protein

## Sheet: PolyS9
BGCs	Coordinates (coding strand)	Locus_tag (ORF)	Annotation
T3PKS	0:1371(-)	PolyS9_04239	Epi-isozizaene 5-monooxygenase/(E)-beta-farnesene synthase
T3PKS	1630:1900(+)	PolyS9_04240	hypothetical protein
T3PKS	2718:3144(+)	PolyS9_04241	EamA-like transporter family protein
T3PKS	3168:3915(-)	PolyS9_04242	Methionyl-tRNA formyltransferase
T3PKS	3948:5247(-)	PolyS9_04243	Capsule polysaccharide biosynthesis protein
T3PKS	5243:6548(-)	PolyS9_04244	Capsule polysaccharide biosynthesis protein
T3PKS	6563:7220(-)	PolyS9_04245	Polysialic acid transport ATP-binding protein KpsT
T3PKS	7219:7987(-)	PolyS9_04246	Polysialic acid transport protein KpsM
T3PKS	7997:9377(-)	PolyS9_04247	hypothetical protein
T3PKS	9544:10726(-)	PolyS9_04248	Polysaccharide biosynthesis/export protein
T3PKS	10886:11738(+)	PolyS9_04249	Putative ketoacyl reductase
T3PKS	11757:13119(-)	PolyS9_04250	Putative pyridoxal phosphate-dependent acyltransferase
T3PKS	13118:18356(-)	PolyS9_04251	Phthiocerol synthesis polyketide synthase type I PpsC
T3PKS	21147:22674(-)	PolyS9_04252	Fic/DOC family protein
T3PKS	22787:24152(-)	PolyS9_04253	Homogentisate 1,2-dioxygenase
T3PKS	25160:26432(+)	PolyS9_04254	putative sugar-binding periplasmic protein precursor
T3PKS	26428:27382(+)	PolyS9_04255	sn-glycerol-3-phosphate transport system permease protein UgpA
T3PKS	27378:28200(+)	PolyS9_04256	L-arabinose transport system permease protein AraQ
T3PKS	28203:30300(+)	PolyS9_04257	Beta-galactosidase trimerization domain protein
T3PKS	30311:31346(+)	PolyS9_04258	Ribose operon repressor
T3PKS	31332:32202(+)	PolyS9_04259	Endonuclease/Exonuclease/phosphatase family protein
T3PKS	32212:33316(+)	PolyS9_04260	sn-glycerol-3-phosphate import ATP-binding protein UgpC
T3PKS	33503:35021(-)	PolyS9_04261	NADP-dependent fatty aldehyde dehydrogenase
T3PKS	35157:35658(-)	PolyS9_04262	Isoprenylcysteine carboxyl methyltransferase (ICMT) family protein
T3PKS	35650:36772(-)	PolyS9_04263	Alpha-pyrone synthesis polyketide synthase-like Pks11
T3PKS	36902:37418(-)	PolyS9_04264	Inner membrane protein YgjV
T3PKS	37522:38053(-)	PolyS9_04265	ribosomal-protein-S5-alanine N-acetyltransferase
T3PKS	38164:39667(-)	PolyS9_04266	putative allantoin permease
T3PKS	40063:40453(-)	PolyS9_04267	hypothetical protein
T3PKS	40545:40989(-)	PolyS9_04268	transcriptional regulator SlyA
T3PKS	41112:42228(+)	PolyS9_04269	NADH dehydrogenase-like protein
T3PKS	42232:43267(-)	PolyS9_04270	NAD dependent epimerase/dehydratase family protein
T3PKS	43555:44713(+)	PolyS9_04271	RNA-splicing ligase RtcB
T3PKS	44709:45348(+)	PolyS9_04272	Peptide chain release factor 2
T3PKS	45420:45831(+)	PolyS9_04273	CTP pyrophosphohydrolase
T3PKS	45847:46084(-)	PolyS9_04274	hypothetical protein
T3PKS	46198:47050(+)	PolyS9_04275	hypothetical protein
T3PKS	47059:48409(-)	PolyS9_04276	Multidrug resistance protein NorM
T3PKS	48713:51020(-)	PolyS9_04277	Nitric oxide reductase subunit B
T3PKS	51118:52819(-)	PolyS9_04278	Na+/Pi-cotransporter
T3PKS	53561:54044(+)	PolyS9_04279	hypothetical protein
T3PKS	54223:55123(+)	PolyS9_04280	hypothetical protein
T3PKS	55499:56546(+)	PolyS9_04281	Sulfate/thiosulfate import ATP-binding protein CysA
Siderophore	900:1353(-)	PolyS9_02785	hypothetical protein
Siderophore	2655:3594(+)	PolyS9_02786	Major Facilitator Superfamily protein
Siderophore	3616:4957(+)	PolyS9_02787	L-lysine N6-monooxygenase
Siderophore	5000:6836(+)	PolyS9_02788	N(2)-citryl-N(6)-acetyl-N(6)-hydroxylysine synthase
Siderophore	6822:7881(+)	PolyS9_02789	N(6)-hydroxylysine O-acetyltransferase
Siderophore	7877:9662(+)	PolyS9_02790	Aerobactin synthase
Siderophore	9810:11025(-)	PolyS9_02791	Kynureninase
Siderophore	11072:12197(-)	PolyS9_02792	Cupin domain protein
Siderophore	12251:12737(-)	PolyS9_02793	Cupin domain protein
Siderophore	13266:14472(+)	PolyS9_02794	hypothetical protein
NRPS-T1PKS	389:557(+)	PolyS9_02138	hypothetical protein
NRPS-T1PKS	724:10372(+)	PolyS9_02139	Polyketide synthase PksJ
NRPS-T1PKS	10355:12872(+)	PolyS9_02140	Phthiocerol/phenolphthiocerol synthesis polyketide synthase type I PpsE
NRPS-T1PKS	12868:13786(+)	PolyS9_02141	putative 3-hydroxybutyryl-CoA dehydrogenase
NRPS-T1PKS	13803:14073(+)	PolyS9_02142	D-alanine--poly(phosphoribitol) ligase subunit 2
NRPS-T1PKS	14059:15208(+)	PolyS9_02143	Glutaryl-CoA dehydrogenase
NRPS-T1PKS	15204:20952(+)	PolyS9_02144	Tyrocidine synthase 3
NRPS-T1PKS	20965:24073(+)	PolyS9_02145	Phthiocerol synthesis polyketide synthase type I PpsE
NRPS-T1PKS	26490:26763(-)	PolyS9_02146	hypothetical protein
NRPS-T1PKS	26772:26913(-)	PolyS9_02147	hypothetical protein
NRPS1	122:1568(+)	PolyS9_03931	Tyrocidine synthase 3
NRPS1	1567:3007(+)	PolyS9_03932	Acylamidase
NRPS1	3003:4410(+)	PolyS9_03933	Multidrug export protein MepA
NRPS1	4406:8846(+)	PolyS9_03934	Dimodular nonribosomal peptide synthase
NRPS1	8835:9951(+)	PolyS9_03935	Cobalt-zinc-cadmium resistance protein CzcB
NRPS1	9953:10649(+)	PolyS9_03936	Lipoprotein-releasing system ATP-binding protein LolD
NRPS1	10661:11828(+)	PolyS9_03937	outer membrane-specific lipoprotein transporter subunit LolE
NRPS1	11832:13011(+)	PolyS9_03938	Macrolide export ATP-binding/permease protein MacB
NRPS1	13085:15692(+)	PolyS9_03939	Phthiocerol/phenolphthiocerol synthesis polyketide synthase type I PpsE
NRPS1	15693:17187(+)	PolyS9_03940	Beta-lactamase precursor
NRPS1	17199:17934(+)	PolyS9_03941	Linear gramicidin dehydrogenase LgrE
NRPS1	17967:18729(-)	PolyS9_03942	4-phosphopantetheinyl transferase psf-1
NRPS1	18725:19238(-)	PolyS9_03943	hypothetical protein
NRPS1	19550:20360(+)	PolyS9_03944	hypothetical protein
NRPS1	20871:25014(-)	PolyS9_03945	Leukotoxin
NRPS1	25568:26444(+)	PolyS9_03946	Transposase IS116/IS110/IS902 family protein
NRPS2	144:1056(-)	PolyS9_05654	Alpha-ketoglutarate-dependent taurine dioxygenase
NRPS2	1079:1718(-)	PolyS9_05655	hypothetical protein
NRPS2	1704:2418(-)	PolyS9_05656	hypothetical protein
NRPS2	2386:3433(-)	PolyS9_05657	GSCFA family protein
NRPS2	3468:4707(-)	PolyS9_05658	putative transporter
NRPS2	5133:13401(+)	PolyS9_05659	Tyrocidine synthase 3
NRPS2	13437:23838(+)	PolyS9_05660	Tyrocidine synthase 3
NRPS2	23834:27956(+)	PolyS9_05661	Dimodular nonribosomal peptide synthase
NRPS2	27964:37189(+)	PolyS9_05662	Surfactin synthase subunit 2
NRPS2	37135:37903(-)	PolyS9_05663	4-phosphopantetheinyl transferase psf-1
NRPS2	37909:38695(-)	PolyS9_05664	Linear gramicidin dehydrogenase LgrE
NRPS2	39361:40216(-)	PolyS9_05665	HTH-type transcriptional activator AllS
NRPS2	40370:40988(+)	PolyS9_05666	FMN-dependent NADH-azoreductase
NRPS2	41530:42631(-)	PolyS9_05667	Monomeric sarcosine oxidase
NRPS2	43328:44312(+)	PolyS9_05668	C4-dicarboxylate-binding periplasmic protein precursor
NRPS2	44390:45179(-)	PolyS9_05669	Pentapeptide repeats (8 copies)
NRPS2	45661:46759(-)	PolyS9_05670	Bacterial regulatory proteins, luxR family
NRPS2	47150:48365(-)	PolyS9_05671	NnrS protein
NRPS2	48703:49411(+)	PolyS9_05672	hypothetical protein
NRPS2	49414:49942(-)	PolyS9_05673	hypothetical protein
NRPS2	50130:50685(-)	PolyS9_05674	hypothetical protein
H.Lactone	969:1707(-)	PolyS9_03065	hypothetical protein
H.Lactone	1722:1941(-)	PolyS9_03066	hypothetical protein
H.Lactone	1992:2286(-)	PolyS9_03067	hypothetical protein
H.Lactone	2432:3011(-)	PolyS9_03068	Autoinducer synthetase
H.Lactone	3071:3671(-)	PolyS9_03069	DNA-binding transcriptional activator SdiA
H.Lactone	3783:3981(+)	PolyS9_03070	hypothetical protein
H.Lactone	3896:4250(-)	PolyS9_03071	hypothetical protein
H.Lactone	4403:4694(+)	PolyS9_03072	hypothetical protein
H.Lactone	4748:5006(-)	PolyS9_03073	hypothetical protein
H.Lactone	5159:6302(+)	PolyS9_03074	Modification methylase DpnIIB
H.Lactone	6294:6597(+)	PolyS9_03075	hypothetical protein
H.Lactone	6593:7919(+)	PolyS9_03076	hypothetical protein
H.Lactone	7915:8524(+)	PolyS9_03077	Transcription antitermination protein RfaH
H.Lactone	9324:9798(+)	PolyS9_03078	Phage terminase, small subunit
H.Lactone	11333:11699(+)	PolyS9_03079	Phage Terminase
H.Lactone	11695:12958(+)	PolyS9_03080	Phage portal protein
Bacteriocin1	1543:2857(+)	PolyS9_02473	Phosphatidylserine decarboxylase proenzyme
Bacteriocin1	2941:4990(+)	PolyS9_02474	Ferritin-like protein
Bacteriocin1	5000:5948(+)	PolyS9_02475	hypothetical protein
Bacteriocin1	6905:7829(-)	PolyS9_02476	hypothetical protein
Bacteriocin1	7838:9347(-)	PolyS9_02477	Calcineurin-like phosphoesterase
Bacteriocin1	9346:10096(-)	PolyS9_02478	hypothetical protein
Bacteriocin1	10088:10829(-)	PolyS9_02479	hypothetical protein
Bacteriocin2	322:787(+)	PolyS9_05040	Small heat shock protein IbpA
Bacteriocin2	1412:2405(-)	PolyS9_05041	Low specificity L-threonine aldolase
Bacteriocin2	2527:3376(-)	PolyS9_05042	Endonuclease/Exonuclease/phosphatase family protein
Bacteriocin2	3518:4115(-)	PolyS9_05043	DoxX
Bacteriocin2	4180:5017(-)	PolyS9_05044	hypothetical protein
Bacteriocin2	5000:5903(-)	PolyS9_05045	hypothetical protein
Bacteriocin2	6000:6294(-)	PolyS9_05046	hypothetical protein
Bacteriocin2	6810:6927(+)	PolyS9_05047	hypothetical protein

## Sheet: PHSC04
BGCs	Coordinates (coding strand)	Locus_tag (ORF)	Annotation
T1PKS1	250:796(-)	PHSC04_00205	Tripartite ATP-independent periplasmic transporters, DctQ component
T1PKS1	893:1886(-)	PHSC04_00206	Sialic acid-binding periplasmic protein SiaP precursor
T1PKS1	2406:3135(-)	PHSC04_00207	Putative L-lactate dehydrogenase operon regulatory protein
T1PKS1	3740:4463(-)	PHSC04_00208	HTH-type transcriptional regulator GlvR
T1PKS1	4687:6178(+)	PHSC04_00209	putative FAD-linked oxidoreductase
T1PKS1	6271:7570(+)	PHSC04_00210	Inner membrane protein YqcE
T1PKS1	7569:8364(+)	PHSC04_00211	Acryloyl-CoA reductase electron transfer subunit gamma
T1PKS1	8365:9322(+)	PHSC04_00212	Acryloyl-CoA reductase electron transfer subunit beta
T1PKS1	9308:10088(+)	PHSC04_00213	2-dehydro-3-deoxy-D-gluconate 5-dehydrogenase
T1PKS1	10108:11548(+)	PHSC04_00214	Autoinducer 2 kinase LsrK
T1PKS1	12456:12582(-)	PHSC04_00215	hypothetical protein
T1PKS1	12691:14017(+)	PHSC04_00216	muropeptide transporter
T1PKS1	14028:16233(+)	PHSC04_00217	Ferric aerobactin receptor precursor
T1PKS1	16301:17321(+)	PHSC04_00218	Vibriobactin utilization protein ViuB
T1PKS1	18309:19845(+)	PHSC04_00219	Fic/DOC family protein
T1PKS1	20000:27551(+)	PHSC04_00220	Erythronolide synthase, modules 3 and 4
T1PKS1	27550:28921(+)	PHSC04_00221	Putative pyridoxal phosphate-dependent acyltransferase
T1PKS1	29025:29844(-)	PHSC04_00222	Acetate operon repressor
T1PKS1	29958:30294(-)	PHSC04_00223	D-ribose-binding periplasmic protein precursor
T1PKS1	30350:30926(-)	PHSC04_00224	ABC transporter periplasmic-binding protein YtfQ precursor
T1PKS1	31011:32310(-)	PHSC04_00225	Ribose transport system permease protein RbsC
T1PKS1	32324:33878(-)	PHSC04_00226	Ribose import ATP-binding protein RbsA
T1PKS1	34454:35333(+)	PHSC04_00227	hypothetical protein
T1PKS1	35398:36172(-)	PHSC04_00228	Trehalose utilization
T1PKS1	36174:37194(-)	PHSC04_00229	Putative 4,5-dihydroxyphthalate dehydrogenase
T1PKS1	37219:38449(-)	PHSC04_00230	Pyrimidine 5-nucleotidase YjjG
T1PKS1	38491:39553(-)	PHSC04_00231	HTH-type transcriptional repressor PurR
T1PKS1	39557:41660(-)	PHSC04_00232	Glutathione import ATP-binding protein GsiA
T1PKS1	41671:42796(-)	PHSC04_00233	Oligopeptide transport system permease protein OppC
T1PKS1	42795:43800(-)	PHSC04_00234	Dipeptide transport system permease protein DppB
T1PKS1	43873:45829(-)	PHSC04_00235	putative ABC transporter-binding protein precursor
T1PKS1	46223:47252(+)	PHSC04_00236	Ribose operon repressor
T1PKS2	0:462(-)	PHSC04_05416	DNA-invertase hin
T1PKS2	678:3573(-)	PHSC04_05417	Tn3 transposase DDE domain protein
T1PKS2	4372:5860(+)	PHSC04_05418	Transposase IS66 family protein
T1PKS2	5898:6237(+)	PHSC04_05419	Transposase
T1PKS2	6233:6581(+)	PHSC04_05420	IS66 Orf2 like protein
T1PKS2	6644:8213(+)	PHSC04_05421	Transposase IS66 family protein
T1PKS2	8251:8590(+)	PHSC04_05422	Transposase
T1PKS2	8586:8934(+)	PHSC04_05423	IS66 Orf2 like protein
T1PKS2	8997:10221(+)	PHSC04_05424	Transposase IS66 family protein
T1PKS2	10263:10602(+)	PHSC04_05425	Transposase
T1PKS2	10598:10946(+)	PHSC04_05426	IS66 Orf2 like protein
T1PKS2	11009:12650(+)	PHSC04_05427	Transposase IS66 family protein
T1PKS2	12592:12766(+)	PHSC04_05428	hypothetical protein
T1PKS2	12836:13133(-)	PHSC04_05429	Transposase
T1PKS2	13525:14272(-)	PHSC04_05430	Bifunctional polymyxin resistance protein ArnA
T1PKS2	14286:15585(-)	PHSC04_05431	Capsule polysaccharide biosynthesis protein
T1PKS2	15581:16886(-)	PHSC04_05432	Capsule polysaccharide biosynthesis protein
T1PKS2	16904:17561(-)	PHSC04_05433	Polysialic acid transport ATP-binding protein KpsT
T1PKS2	17560:18328(-)	PHSC04_05434	Polysialic acid transport protein KpsM
T1PKS2	18338:19718(-)	PHSC04_05435	hypothetical protein
T1PKS2	19867:21049(-)	PHSC04_05436	Polysaccharide biosynthesis/export protein
T1PKS2	21290:22064(+)	PHSC04_05437	Putative ketoacyl reductase
T1PKS2	22085:23447(-)	PHSC04_05438	Putative pyridoxal phosphate-dependent acyltransferase
T1PKS2	23446:31012(-)	PHSC04_05439	Erythronolide synthase, modules 3 and 4
T1PKS2	31343:32318(+)	PHSC04_05440	Transposase DDE domain protein
T1PKS2	32932:33676(-)	PHSC04_05441	hypothetical protein
T1PKS2	33672:37170(-)	PHSC04_05442	hypothetical protein
T1PKS2	37249:37843(-)	PHSC04_05443	Integrase core domain protein
T1PKS2	38571:39297(+)	PHSC04_05444	Transposase DDE domain protein
T1PKS2	39589:39802(-)	PHSC04_05445	hypothetical protein
T1PKS2	39879:40374(+)	PHSC04_05446	Transposase
T1PKS2	40370:40523(+)	PHSC04_05447	hypothetical protein
T1PKS2	40565:41057(+)	PHSC04_05448	hypothetical protein
T1PKS2	41044:42304(-)	PHSC04_05449	Transposase, Mutator family
T1PKS2	42416:43280(+)	PHSC04_05450	Integrase core domain protein
T1PKS2	43276:44104(+)	PHSC04_05451	DNA replication protein DnaC
T1PKS2	44611:45178(-)	PHSC04_05452	Transposase DDE domain protein
T1PKS2	45271:46264(+)	PHSC04_05453	Transposase DDE domain protein
T1PKS2	46176:46569(-)	PHSC04_05454	hypothetical protein
T1PKS2	46787:47384(+)	PHSC04_05455	hypothetical protein
T1PKS2	47373:48030(+)	PHSC04_05456	hypothetical protein
T1PKS2	48016:48997(-)	PHSC04_05457	Transposase DDE domain protein
T1PKS2	49185:49410(-)	PHSC04_05458	hypothetical protein
T3PKS1	127:535(-)	PHSC04_00001	hypothetical protein
T3PKS1	531:933(-)	PHSC04_00002	hypothetical protein
T3PKS1	1417:2158(+)	PHSC04_00003	Cypemycin methyltransferase
T3PKS1	2929:3520(+)	PHSC04_00004	hypothetical protein
T3PKS1	3780:4293(+)	PHSC04_00005	Inner membrane protein YgjV
T3PKS1	4435:5557(+)	PHSC04_00006	Alpha-pyrone synthesis polyketide synthase-like Pks11
T3PKS1	5549:6050(+)	PHSC04_00007	Isoprenylcysteine carboxyl methyltransferase (ICMT) family protein
T3PKS1	6187:7705(+)	PHSC04_00008	NADP-dependent fatty aldehyde dehydrogenase
T3PKS1	7747:8014(-)	PHSC04_00009	hypothetical protein
T3PKS1	8734:9010(-)	PHSC04_00010	hypothetical protein
T3PKS1	9213:10896(+)	PHSC04_00011	Sensor histidine kinase YehU
T3PKS1	10892:11603(+)	PHSC04_00012	Transcriptional regulatory protein YehT
T3PKS1	11784:13230(+)	PHSC04_00013	Inner membrane protein YjiY
T3PKS1	13958:16319(-)	PHSC04_00014	Carbamoyltransferase HypF
T3PKS1	16353:17082(-)	PHSC04_00015	High-affinity nickel-transport protein
T3PKS1	17111:18161(-)	PHSC04_00016	Hydrogenase expression/formation protein HypE
T3PKS1	18180:19332(-)	PHSC04_00017	Hydrogenase expression/formation protein HypD
T3PKS1	19318:19600(-)	PHSC04_00018	Hydrogenase isoenzymes formation protein HypC
T3PKS1	19630:20719(-)	PHSC04_00019	Formate hydrogenlyase subunit 5 precursor
T3PKS1	20718:21288(-)	PHSC04_00020	NADH-quinone oxidoreductase subunit C 1
T3PKS1	21284:21767(-)	PHSC04_00021	hypothetical protein
T3PKS1	21763:22273(-)	PHSC04_00022	NADH-quinone oxidoreductase subunit I
T3PKS1	22272:22704(-)	PHSC04_00023	Formate hydrogenlyase subunit 7
T3PKS1	22715:23672(-)	PHSC04_00024	Formate hydrogenlyase subunit 4
T3PKS2	602:1118(-)	PHSC04_00616	2,3-diketo-L-gulonate TRAP transporter small permease protein YiaM
T3PKS2	1261:2203(+)	PHSC04_00617	HTH-type transcriptional activator CmpR
T3PKS2	2237:2855(-)	PHSC04_00618	Pyridoxamine 5-phosphate oxidase
T3PKS2	2872:3337(-)	PHSC04_00619	SnoaL-like domain protein
T3PKS2	3388:3934(-)	PHSC04_00620	Carboxymuconolactone decarboxylase family protein
T3PKS2	4010:4964(+)	PHSC04_00621	HTH-type transcriptional regulator DmlR
T3PKS2	5020:5812(-)	PHSC04_00622	putative enoyl-CoA hydratase echA8
T3PKS2	5814:7128(-)	PHSC04_00623	hypothetical protein
T3PKS2	7127:8765(-)	PHSC04_00624	Gramicidin S synthase 1
T3PKS2	8917:9739(+)	PHSC04_00625	hypothetical protein
T3PKS2	9735:10629(+)	PHSC04_00626	hypothetical protein
T3PKS2	10687:11089(-)	PHSC04_00627	Glyoxalase-like domain protein
T3PKS2	11171:11651(+)	PHSC04_00628	Redox-sensitive transcriptional activator SoxR
T3PKS2	11867:12221(+)	PHSC04_00629	hypothetical protein
T3PKS2	12331:13165(-)	PHSC04_00630	Tyrosine recombinase XerD
T3PKS2	13338:13722(-)	PHSC04_00631	hypothetical protein
T3PKS2	13923:14436(-)	PHSC04_00632	hypothetical protein
T3PKS2	14432:15119(-)	PHSC04_00633	Ubiquitin family protein
T3PKS2	15471:15582(-)	PHSC04_00634	hypothetical protein
T3PKS2	15686:16493(-)	PHSC04_00635	hypothetical protein
T3PKS2	16977:17718(+)	PHSC04_00636	Cypemycin methyltransferase
T3PKS2	18699:19230(+)	PHSC04_00637	Ribosomal-protein-serine acetyltransferase
T3PKS2	19345:19858(+)	PHSC04_00638	Inner membrane protein YgjV
T3PKS2	20000:21122(+)	PHSC04_00639	Alpha-pyrone synthesis polyketide synthase-like Pks11
T3PKS2	21114:21615(+)	PHSC04_00640	Isoprenylcysteine carboxyl methyltransferase (ICMT) family protein
T3PKS2	21752:23270(+)	PHSC04_00641	NADP-dependent fatty aldehyde dehydrogenase
T3PKS2	23312:23579(-)	PHSC04_00642	hypothetical protein
T3PKS2	24299:24575(-)	PHSC04_00643	hypothetical protein
T3PKS2	24736:24895(-)	PHSC04_00644	hypothetical protein
T3PKS2	24989:26462(+)	PHSC04_00645	Sensor histidine kinase YehU
T3PKS2	26458:26596(+)	PHSC04_00646	Transcriptional regulatory protein YehT
NRPS1	747:1380(+)	PHSC04_00746	High-molecular weight cobalt-containing nitrile hydratase subunit alpha
NRPS1	1376:1613(+)	PHSC04_00747	Cobalt-containing nitrile hydratase subunit beta
NRPS1	1627:2038(+)	PHSC04_00748	High-molecular weight cobalt-containing nitrile hydratase subunit beta
NRPS1	2034:2364(+)	PHSC04_00749	Nitrile hydratase beta subunit
NRPS1	2774:3323(+)	PHSC04_00750	Chromosome-partitioning ATPase Soj
NRPS1	3343:4126(+)	PHSC04_00751	CobQ/CobB/MinD/ParA nucleotide binding domain protein
NRPS1	4122:5217(+)	PHSC04_00752	Chromosome-partitioning protein ParB
NRPS1	5471:6749(+)	PHSC04_00753	hypothetical protein
NRPS1	7213:7360(-)	PHSC04_00754	hypothetical protein
NRPS1	7752:7962(-)	PHSC04_00755	hypothetical protein
NRPS1	8713:9502(+)	PHSC04_00756	Linear gramicidin dehydrogenase LgrE
NRPS1	9505:10255(+)	PHSC04_00757	4-phosphopantetheinyl transferase sfp
NRPS1	10216:19450(-)	PHSC04_00758	Surfactin synthase subunit 2
NRPS1	19459:23599(-)	PHSC04_00759	Dimodular nonribosomal peptide synthase
NRPS1	23595:33999(-)	PHSC04_00760	Tyrocidine synthase 3
NRPS1	34035:37317(-)	PHSC04_00761	Linear gramicidin synthase subunit D
NRPS1	37353:45696(-)	PHSC04_00762	Tyrocidine synthase 3
NRPS1	46056:47346(+)	PHSC04_00763	putative transporter
NRPS1	47393:48437(+)	PHSC04_00764	GSCFA family protein
NRPS1	48405:49119(+)	PHSC04_00765	hypothetical protein
NRPS1	49105:49753(+)	PHSC04_00766	hypothetical protein
NRPS1	49777:50707(+)	PHSC04_00767	Alpha-ketoglutarate-dependent taurine dioxygenase
NRPS1	50695:50848(-)	PHSC04_00768	hypothetical protein
NRPS1	51254:51587(+)	PHSC04_00769	hypothetical protein
NRPS1	51642:51753(+)	PHSC04_00770	hypothetical protein
NRPS1	51854:53045(-)	PHSC04_00771	Cytochrome c551 peroxidase precursor
NRPS1	53044:53755(-)	PHSC04_00772	SCO1/SenC
NRPS1	53820:55131(-)	PHSC04_00773	56kDa selenium binding protein (SBP56)
NRPS1	55123:55966(-)	PHSC04_00774	Glycerol operon regulatory protein
NRPS1	56343:57423(+)	PHSC04_00775	Nitronate monooxygenase
NRPS1	57824:59624(+)	PHSC04_00776	Phosphomethylpyrimidine synthase
NRPS1	59620:60589(+)	PHSC04_00777	Glycine oxidase
NRPS1	60557:60755(+)	PHSC04_00778	sulfur carrier protein ThiS
NRPS1	60756:61524(+)	PHSC04_00779	Thiazole synthase
NRPS1	61523:62117(+)	PHSC04_00780	Thiamine-phosphate synthase
NRPS1	62113:63073(+)	PHSC04_00781	Molybdopterin-synthase adenylyltransferase
NRPS1	63228:63915(+)	PHSC04_00782	Transposase IS66 family protein
NRPS1	64069:64321(+)	PHSC04_00783	Antitoxin YafN
NRPS1	64310:64607(+)	PHSC04_00784	mRNA interferase RelE
NRPS1	64890:65034(-)	PHSC04_00785	hypothetical protein
NRPS1	65033:65585(-)	PHSC04_00786	Transposase DDE domain protein
NRPS2	66:267(-)	PHSC04_05631	hypothetical protein
NRPS2	263:470(-)	PHSC04_05632	hypothetical protein
NRPS2	653:1475(-)	PHSC04_05633	Linear gramicidin synthase subunit D
NRPS2	1507:2122(-)	PHSC04_05634	Linear gramicidin synthase subunit B
NRPS2	2176:21127(-)	PHSC04_05635	Tyrocidine synthase 3
NRPS2	21178:21421(-)	PHSC04_05636	MbtH-like protein
NRPS2	21828:22230(+)	PHSC04_05637	hypothetical protein
NRPS2	22248:23076(-)	PHSC04_05638	DNA replication protein DnaC
NRPS2	23072:24395(-)	PHSC04_05639	Integrase core domain protein
NRPS2	24436:25147(-)	PHSC04_05640	Transposase DDE domain protein
NRPS2	26137:26797(+)	PHSC04_05641	Linear gramicidin dehydrogenase LgrE
NRPS2	27001:27484(+)	PHSC04_05642	hypothetical protein
NRPS2	27480:28494(+)	PHSC04_05643	Integrase core domain protein
NRPS2	28694:29108(+)	PHSC04_05644	hypothetical protein
NRPS2	29104:29458(+)	PHSC04_05645	IS66 Orf2 like protein
NRPS2	29516:31082(+)	PHSC04_05646	Transposase IS66 family protein
NRPS2	31153:31354(-)	PHSC04_05647	hypothetical protein
NRPS2	31561:32812(+)	PHSC04_05648	Transposase, Mutator family
NRPS2	32719:33034(-)	PHSC04_05649	hypothetical protein
NRPS2	32993:33377(-)	PHSC04_05650	Transposase, Mutator family
NRPS2	33420:34137(-)	PHSC04_05651	Transposase, Mutator family
NRPS2	34221:35235(-)	PHSC04_05652	Integrase core domain protein
NRPS2	35231:35714(-)	PHSC04_05653	hypothetical protein
NRPS2	35826:36195(-)	PHSC04_05654	hypothetical protein
NRPS2	36241:36649(-)	PHSC04_05655	hypothetical protein
NRPS2	36699:37302(-)	PHSC04_05656	Integrase core domain protein
NRPS2	37298:37793(-)	PHSC04_05657	Transposase
NRPS2	38094:38259(+)	PHSC04_05658	hypothetical protein
NRPS2	38258:38465(+)	PHSC04_05659	hypothetical protein
NRPS2	38591:40175(-)	PHSC04_05660	Periplasmic dipeptide transport protein precursor
NRPS2	40292:40658(-)	PHSC04_05661	Integrase core domain protein
NRPS3	62:269(+)	PHSC04_05659	hypothetical protein
NRPS3	395:1979(-)	PHSC04_05660	Periplasmic dipeptide transport protein precursor
NRPS3	2096:2462(-)	PHSC04_05661	Integrase core domain protein
NRPS3	2507:3569(-)	PHSC04_05662	Integrase core domain protein
NRPS3	3565:4060(-)	PHSC04_05663	Transposase
NRPS3	4061:4496(-)	PHSC04_05664	Transposase C of IS166 homeodomain protein
NRPS3	4479:4758(-)	PHSC04_05665	hypothetical protein
NRPS3	4785:6303(-)	PHSC04_05666	Group II intron-encoded protein LtrA
NRPS3	6917:7181(-)	PHSC04_05667	IS66 Orf2 like protein
NRPS3	7177:7375(-)	PHSC04_05668	hypothetical protein
NRPS3	7472:8300(-)	PHSC04_05669	DNA replication protein DnaC
NRPS3	8296:9526(-)	PHSC04_05670	Integrase core domain protein
NRPS3	9619:9958(+)	PHSC04_05671	Transposase
NRPS3	9954:10218(+)	PHSC04_05672	IS66 Orf2 like protein
NRPS3	10832:12350(+)	PHSC04_05673	Group II intron-encoded protein LtrA
NRPS3	12639:14259(+)	PHSC04_05674	Transposase IS66 family protein
NRPS3	14201:14429(+)	PHSC04_05675	hypothetical protein
NRPS3	14366:14564(-)	PHSC04_05676	hypothetical protein
NRPS3	14636:16256(-)	PHSC04_05677	Transposase IS66 family protein
NRPS3	16319:16667(-)	PHSC04_05678	IS66 Orf2 like protein
NRPS3	16663:17002(-)	PHSC04_05679	Transposase
NRPS3	17266:17959(+)	PHSC04_05680	Transposase IS66 family protein
NRPS3	18216:19977(-)	PHSC04_05681	Lipid A export ATP-binding/permease protein MsbA
NRPS3	20000:23918(-)	PHSC04_05682	Linear gramicidin synthase subunit D
NRPS3	23922:33423(-)	PHSC04_05683	Tyrocidine synthase 3
NRPS3	33437:44315(-)	PHSC04_05684	Surfactin synthase subunit 2
NRPS3	44631:45903(+)	PHSC04_05685	Diaminopimelate decarboxylase
NRPS3	46021:46870(+)	PHSC04_05686	Transposase DDE domain protein
NRPS3	46856:46997(+)	PHSC04_05687	hypothetical protein
NRPS3	47198:49163(+)	PHSC04_05688	Methylaspartate mutase E chain
NRPS3	49544:50537(+)	PHSC04_05689	Transposase DDE domain protein
NRPS3	50567:51239(-)	PHSC04_05690	hypothetical protein
NRPS3	51235:51439(-)	PHSC04_05691	hypothetical protein
NRPS3	51880:52321(+)	PHSC04_05692	DNA topoisomerase 1
NRPS3	52544:53804(+)	PHSC04_05693	Transposase, Mutator family
NRPS3	53995:54112(+)	PHSC04_05694	hypothetical protein
NRPS3	54141:54972(+)	PHSC04_05695	Glycerol-3-phosphate regulon repressor
NRPS3	55361:55502(-)	PHSC04_05696	hypothetical protein
NRPS3	55566:56757(-)	PHSC04_05697	FtsX-like permease family protein
NRPS3	56762:57902(-)	PHSC04_05698	Macrolide export ATP-binding/permease protein MacB
NRPS3	57898:58618(-)	PHSC04_05699	putative ABC transporter ATP-binding protein/MT1014
NRPS3	58634:59768(-)	PHSC04_05700	Macrolide export protein MacA
NRPS3	60636:60951(+)	PHSC04_05701	hypothetical protein
NRPS3	61096:61663(-)	PHSC04_05702	HTH-type transcriptional activator RhaS
NRPS3	62265:63039(-)	PHSC04_05703	Glycosyltransferase family 25 (LPS biosynthesis protein)
NRPS3	63052:63976(-)	PHSC04_05704	Glycosyl transferase family 11
NRPS3	64016:65048(-)	PHSC04_05705	Glycosyltransferase family 10 (fucosyltransferase)
NRPS3	65374:66322(+)	PHSC04_05706	GDP-L-fucose synthase
NRPS3	66318:67383(+)	PHSC04_05707	GDP-mannose 4,6-dehydratase
NRPS3	67488:68196(+)	PHSC04_05708	hypothetical protein
NRPS3	68436:68529(-)	PHSC04_05709	hypothetical protein
NRPS3	68598:68874(-)	PHSC04_05710	hypothetical protein
NRPS3	69016:69331(-)	PHSC04_05711	hypothetical protein
NRPS3	69523:71272(-)	PHSC04_05712	putative sulfate transporter/MT1781
NRPS3	71360:73034(-)	PHSC04_05713	Beta-lactamase hydrolase-like protein
NRPS3	73063:73948(-)	PHSC04_05714	putative metallo-hydrolase
NRPS3	74038:74251(-)	PHSC04_05715	hypothetical protein
NRPS3	74626:75829(+)	PHSC04_05716	Glycosyltransferase family 29 (sialyltransferase)
NRPS4	1380:1941(+)	PHSC04_06137	DNA replication protein DnaC
NRPS4	2225:2606(+)	PHSC04_06138	hypothetical protein
NRPS4	2989:3652(-)	PHSC04_06139	Methyltransferase domain protein
NRPS4	4299:4701(-)	PHSC04_06140	Transposase DDE domain protein
NRPS4	5110:6001(-)	PHSC04_06141	Alpha/beta hydrolase family protein
NRPS4	6313:7291(-)	PHSC04_06142	Transposase DDE domain protein
NRPS4	7411:7750(+)	PHSC04_06143	Transposase
NRPS4	7746:8010(+)	PHSC04_06144	IS66 Orf2 like protein
NRPS4	8624:10142(+)	PHSC04_06145	Group II intron-encoded protein LtrA
NRPS4	10431:11631(+)	PHSC04_06146	Transposase IS66 family protein
NRPS4	11667:11922(+)	PHSC04_06147	hypothetical protein
NRPS4	12148:12493(+)	PHSC04_06148	Transposase
NRPS4	12489:12837(+)	PHSC04_06149	IS66 Orf2 like protein
NRPS4	12900:14448(+)	PHSC04_06150	Transposase IS66 family protein
NRPS4	14434:16054(-)	PHSC04_06151	Transposase IS66 family protein
NRPS4	16117:16465(-)	PHSC04_06152	IS66 Orf2 like protein
NRPS4	16461:16800(-)	PHSC04_06153	Transposase
NRPS4	16842:17529(-)	PHSC04_06154	putative Helix-turn-helix domain of transposase IS66
NRPS4	17592:17940(-)	PHSC04_06155	IS66 Orf2 like protein
NRPS4	17936:18281(-)	PHSC04_06156	Transposase
NRPS4	18487:18679(+)	PHSC04_06157	hypothetical protein
NRPS4	18596:18887(-)	PHSC04_06158	Transposase
NRPS4	18998:19115(-)	PHSC04_06159	hypothetical protein
NRPS4	19221:19974(-)	PHSC04_06160	Aspartate racemase
NRPS4	20000:31994(-)	PHSC04_06161	Tyrocidine synthase 3
NRPS4	31939:35860(-)	PHSC04_06162	Linear gramicidin synthase subunit D
NRPS4	35880:37893(-)	PHSC04_06163	Linear gramicidin synthase subunit D
NRPS4	38397:38946(+)	PHSC04_06164	Dimodular nonribosomal peptide synthase
NRPS4	38948:39956(+)	PHSC04_06165	Linear gramicidin synthase subunit B
NRPS4	39919:41083(+)	PHSC04_06166	Linear gramicidin synthase subunit D
NRPS4	41255:42884(+)	PHSC04_06167	Linear gramicidin synthase subunit D
NRPS4	42883:44386(+)	PHSC04_06168	Linear gramicidin synthase subunit D
NRPS4	44479:44989(-)	PHSC04_06169	hypothetical protein
Bacteriocin	3979:4093(-)	PHSC04_04440	hypothetical protein
Bacteriocin	4607:4901(+)	PHSC04_04441	hypothetical protein
Bacteriocin	5000:5903(+)	PHSC04_04442	hypothetical protein
Bacteriocin	5886:6723(+)	PHSC04_04443	hypothetical protein
Bacteriocin	6788:7385(+)	PHSC04_04444	hypothetical protein
Bacteriocin	7539:8571(+)	PHSC04_04445	Low specificity L-threonine aldolase
Bacteriocin	9531:9999(-)	PHSC04_04446	Small heat shock protein IbpA
Bacteriocin	10341:10710(+)	PHSC04_04447	hypothetical protein

## Sheet: Phong
BGCs	Coordinates (coding strand)	Locus_tag (ORF)	Annotation
TERPENE	1:781(+)	Phong_00780	Sec-independent protein translocase protein TatC
TERPENE	856:2131(+)	Phong_00781	Serine--tRNA ligase
TERPENE	2225:2996(+)	Phong_00782	5-nucleotidase SurE
TERPENE	3122:3800(+)	Phong_00783	Protein-L-isoaspartate O-methyltransferase
TERPENE	3885:5298(+)	Phong_00784	Murein hydrolase activator NlpD precursor
TERPENE	5352:6237(-)	Phong_00785	hypothetical protein
TERPENE	6515:6851(+)	Phong_00786	preprotein translocase subunit YajC
TERPENE	6953:8558(+)	Phong_00787	Protein translocase subunit SecD
TERPENE	8568:9525(+)	Phong_00788	Protein-export membrane protein SecF
TERPENE	9547:9946(+)	Phong_00789	hypothetical protein
TERPENE	10000:10870(+)	Phong_00790	All-trans-phytoene synthase
TERPENE	10944:12369(-)	Phong_00791	Methylenetetrahydrofolate--tRNA-(uracil-5-)- methyltransferase TrmFO
TERPENE	12620:13205(+)	Phong_00792	hypothetical protein
TERPENE	13801:16714(-)	Phong_00793	UvrABC system protein A
TERPENE	17156:17696(+)	Phong_00794	Single-stranded DNA-binding protein
TERPENE	18149:18590(-)	Phong_00796	Lactoylglutathione lyase
TERPENE	18916:19549(+)	Phong_00797	Cold shock-like protein CspE
TERPENE	19577:20102(+)	Phong_00798	hypothetical protein
H.Lactone1	181:877(-)	Phong_00701	Transposase IS66 family protein
H.Lactone1	1033:1288(+)	Phong_00702	hypothetical protein
H.Lactone1	1159:1753(-)	Phong_00703	Autoinducer synthetase
H.Lactone1	1811:2456(-)	Phong_00704	Regulatory protein SdiA
H.Lactone1	2628:3069(-)	Phong_00705	hypothetical protein
H.Lactone1	3493:3925(+)	Phong_00706	hypothetical protein
H.Lactone1	3921:6150(+)	Phong_00707	Integrase core domain protein
H.Lactone1	6206:6956(+)	Phong_00708	hypothetical protein
H.Lactone1	6952:7552(+)	Phong_00709	hypothetical protein
H.Lactone1	7551:7926(+)	Phong_00710	hypothetical protein
H.Lactone1	7925:8201(+)	Phong_00711	hypothetical protein
H.Lactone1	8197:8827(+)	Phong_00712	hypothetical protein
H.Lactone1	8837:9089(+)	Phong_00713	hypothetical protein
H.Lactone1	9075:9327(+)	Phong_00714	hypothetical protein
H.Lactone1	9323:9974(+)	Phong_00715	hypothetical protein
H.Lactone1	10001:10421(+)	Phong_00716	hypothetical protein
H.Lactone1	10534:11170(+)	Phong_00717	N-acetylmuramoyl-L-alanine amidase CwlH precursor
H.Lactone1	11238:11436(+)	Phong_00718	hypothetical protein
H.Lactone2	705:1659(+)	Phong_01122	Molybdate-binding periplasmic protein precursor
H.Lactone2	1695:2382(+)	Phong_01123	Molybdenum transport system permease protein ModB
H.Lactone2	2400:3510(+)	Phong_01124	Maltose/maltodextrin import ATP-binding protein MalK
H.Lactone2	3606:4983(-)	Phong_01125	Beta-glucosidase A
H.Lactone2	5546:6950(+)	Phong_01126	5-methylthioadenosine/S-adenosylhomocysteine deaminase
H.Lactone2	7034:8597(-)	Phong_01127	ATP-dependent RNA helicase RhlE
H.Lactone2	8942:9317(-)	Phong_01128	hypothetical protein
H.Lactone2	9693:9942(+)	Phong_01129	Regulatory protein SdiA
H.Lactone2	10000:10585(+)	Phong_01130	Autoinducer synthetase
BACTERIOCIN	430:1654(+)	Phong_03169	Membrane-bound lytic murein transglycosylase B precursor
BACTERIOCIN	1677:2796(+)	Phong_03170	hypothetical protein
BACTERIOCIN	2982:4305(+)	Phong_03171	Methyl-accepting chemotaxis protein 4
BACTERIOCIN	4616:4916(+)	Phong_03172	hypothetical protein
BACTERIOCIN	5000:5906(+)	Phong_03173	hypothetical protein
BACTERIOCIN	5915:6710(+)	Phong_03174	hypothetical protein
BACTERIOCIN	6742:7303(+)	Phong_03175	DoxX
BACTERIOCIN	7383:8418(+)	Phong_03176	Low specificity L-threonine aldolase
BACTERIOCIN	8591:9050(-)	Phong_03177	Small heat shock protein IbpA
BACTERIOCIN	9404:9770(+)	Phong_03178	hypothetical protein
BACTERIOCIN	9889:10861(+)	Phong_03179	Phospholipase YtpA

## Sheet: MIEL01
BGCs	Coordinates (coding strand)	Locus_tag (ORF)	Annotation
TERPENE	694:1132(-)	MIEL01_01970	hypothetical protein
TERPENE	1249:1831(-)	MIEL01_01971	Cold shock-like protein CspE
TERPENE	2246:2687(+)	MIEL01_01972	Lactoylglutathione lyase
TERPENE	3173:3722(-)	MIEL01_01974	Single-stranded DNA-binding protein
TERPENE	4122:7056(+)	MIEL01_01975	UvrABC system protein A
TERPENE	7728:8424(-)	MIEL01_01976	hypothetical protein
TERPENE	8549:9947(+)	MIEL01_01977	Methylenetetrahydrofolate--tRNA-(uracil-5-)- methyltransferase TrmFO
TERPENE	10000:10861(-)	MIEL01_01978	All-trans-phytoene synthase
TERPENE	10880:11285(-)	MIEL01_01979	hypothetical protein
TERPENE	11431:12373(-)	MIEL01_01980	Protein-export membrane protein SecF
TERPENE	12388:13993(-)	MIEL01_01981	Protein translocase subunit SecD
TERPENE	14088:14418(-)	MIEL01_01982	preprotein translocase subunit YajC
TERPENE	14733:15627(+)	MIEL01_01983	hypothetical protein
TERPENE	15709:17470(-)	MIEL01_01984	Murein hydrolase activator NlpD precursor
TERPENE	17559:18252(-)	MIEL01_01985	Protein-L-isoaspartate O-methyltransferase
TERPENE	18317:19082(-)	MIEL01_01986	5-nucleotidase SurE
TERPENE	19167:20448(-)	MIEL01_01987	Serine--tRNA ligase
T1-T3PKS	208:1108(-)	MIEL01_00831	hypothetical protein
T1-T3PKS	1209:1692(-)	MIEL01_00832	hypothetical protein
T1-T3PKS	2434:4135(+)	MIEL01_00833	Na+/Pi-cotransporter
T1-T3PKS	4236:6543(+)	MIEL01_00834	Nitric oxide reductase subunit B
T1-T3PKS	6830:8180(+)	MIEL01_00835	Multidrug resistance protein NorM
T1-T3PKS	8192:9044(-)	MIEL01_00836	helix-turn-helix protein
T1-T3PKS	9158:9395(+)	MIEL01_00837	hypothetical protein
T1-T3PKS	9407:9821(-)	MIEL01_00838	CTP pyrophosphohydrolase
T1-T3PKS	9894:10533(-)	MIEL01_00839	Peptide chain release factor 2
T1-T3PKS	10529:11687(-)	MIEL01_00840	RNA-splicing ligase RtcB
T1-T3PKS	11974:13015(+)	MIEL01_00841	NAD dependent epimerase/dehydratase family protein
T1-T3PKS	13027:13666(-)	MIEL01_00842	hypothetical protein
T1-T3PKS	13676:14792(-)	MIEL01_00843	Dihydrolipoyl dehydrogenase
T1-T3PKS	14915:15359(+)	MIEL01_00844	putative HTH-type transcriptional regulator YusO
T1-T3PKS	15409:15880(+)	MIEL01_00845	hypothetical protein
T1-T3PKS	16101:16740(+)	MIEL01_00846	hypothetical protein
T1-T3PKS	17103:18606(+)	MIEL01_00847	putative allantoin permease
T1-T3PKS	18719:19250(+)	MIEL01_00848	ribosomal-protein-S5-alanine N-acetyltransferase
T1-T3PKS	19354:19870(+)	MIEL01_00849	Inner membrane protein YgjV
T1-T3PKS	20000:21122(+)	MIEL01_00850	Alpha-pyrone synthesis polyketide synthase-like Pks11
T1-T3PKS	21114:21615(+)	MIEL01_00851	Isoprenylcysteine carboxyl methyltransferase (ICMT) family protein
T1-T3PKS	21751:23269(+)	MIEL01_00852	NADP-dependent fatty aldehyde dehydrogenase
T1-T3PKS	23462:24566(-)	MIEL01_00853	sn-glycerol-3-phosphate import ATP-binding protein UgpC
T1-T3PKS	24577:25447(-)	MIEL01_00854	Endonuclease/Exonuclease/phosphatase family protein
T1-T3PKS	25433:26468(-)	MIEL01_00855	Ribose operon repressor
T1-T3PKS	26480:28577(-)	MIEL01_00856	Beta-galactosidase trimerization domain protein
T1-T3PKS	28580:29402(-)	MIEL01_00857	L-arabinose transport system permease protein AraQ
T1-T3PKS	29398:30352(-)	MIEL01_00858	sn-glycerol-3-phosphate transport system permease protein UgpA
T1-T3PKS	30348:31620(-)	MIEL01_00859	putative sugar-binding periplasmic protein precursor
T1-T3PKS	32560:33925(+)	MIEL01_00860	Homogentisate 1,2-dioxygenase
T1-T3PKS	34038:35565(+)	MIEL01_00861	Fic/DOC family protein
T1-T3PKS	35938:43501(+)	MIEL01_00862	Erythronolide synthase, modules 3 and 4
T1-T3PKS	43500:44862(+)	MIEL01_00863	Putative pyridoxal phosphate-dependent acyltransferase
T1-T3PKS	44881:45649(-)	MIEL01_00864	NADP-dependent 3-hydroxy acid dehydrogenase YdfG
T1-T3PKS	45895:47077(+)	MIEL01_00865	Polysaccharide biosynthesis/export protein
T1-T3PKS	47248:48628(+)	MIEL01_00866	hypothetical protein
T1-T3PKS	48637:49405(+)	MIEL01_00867	Polysialic acid transport protein KpsM
T1-T3PKS	49404:50061(+)	MIEL01_00868	Polysialic acid transport ATP-binding protein KpsT
T1-T3PKS	50075:51380(+)	MIEL01_00869	Capsule polysaccharide biosynthesis protein
T1-T3PKS	51376:52675(+)	MIEL01_00870	Capsule polysaccharide biosynthesis protein
T1-T3PKS	52689:53436(+)	MIEL01_00871	Methionyl-tRNA formyltransferase
T1-T3PKS	53477:54410(-)	MIEL01_00872	EamA-like transporter family protein
T1-T3PKS	54691:55120(+)	MIEL01_00873	hypothetical protein
T1-T3PKS	55131:55401(-)	MIEL01_00874	hypothetical protein
T1-T3PKS	55659:57024(+)	MIEL01_00875	Epi-isozizaene 5-monooxygenase/(E)-beta-farnesene synthase
T1-T3PKS	57097:57454(+)	MIEL01_00876	hypothetical protein
T1-T3PKS	57625:58585(+)	MIEL01_00877	ADP-ribosylglycohydrolase
T1-T3PKS	58610:59228(-)	MIEL01_00878	Putative succinyl-CoA transferase
T1-T3PKS	59540:60923(+)	MIEL01_00879	Putrescine oxidase
T1-T3PKS	61008:62238(-)	MIEL01_00880	Phosphoglycolate phosphatase
T1-T3PKS	62281:63343(-)	MIEL01_00881	Ribose operon repressor
NRPSCfSaccharide	376:814(-)	MIEL01_00764	hypothetical protein
NRPSCfSaccharide	1005:2157(-)	MIEL01_00765	3-hydroxy-D-aspartate aldolase
NRPSCfSaccharide	2247:4647(-)	MIEL01_00766	Pyruvate dehydrogenase E1 component
NRPSCfSaccharide	4884:5817(-)	MIEL01_00767	hypothetical protein
NRPSCfSaccharide	5872:6931(-)	MIEL01_00768	Putative ammonia monooxygenase
NRPSCfSaccharide	6957:8475(-)	MIEL01_00769	Tripartite tricarboxylate transporter TctA family protein
NRPSCfSaccharide	8484:8970(-)	MIEL01_00770	Tripartite tricarboxylate transporter TctB family protein
NRPSCfSaccharide	9036:10092(-)	MIEL01_00771	Tripartite tricarboxylate transporter family receptor
NRPSCfSaccharide	10128:10794(+)	MIEL01_00772	Transcriptional regulatory protein tctD
NRPSCfSaccharide	10790:12176(+)	MIEL01_00773	Sensor protein QseC
NRPSCfSaccharide	12145:13183(+)	MIEL01_00774	hypothetical protein
NRPSCfSaccharide	13263:13737(+)	MIEL01_00775	putative N-acetyltransferase YafP
NRPSCfSaccharide	13880:15113(+)	MIEL01_00776	putative multidrug-efflux transporter/MT1297
NRPSCfSaccharide	15218:16130(-)	MIEL01_00777	Alpha-ketoglutarate-dependent taurine dioxygenase
NRPSCfSaccharide	16159:16792(-)	MIEL01_00778	hypothetical protein
NRPSCfSaccharide	16778:17492(-)	MIEL01_00779	hypothetical protein
NRPSCfSaccharide	17460:18507(-)	MIEL01_00780	GSCFA family protein
NRPSCfSaccharide	18541:19783(-)	MIEL01_00781	putative transporter
NRPSCfSaccharide	20000:28298(+)	MIEL01_00782	Tyrocidine synthase 3
NRPSCfSaccharide	28334:38738(+)	MIEL01_00783	Tyrocidine synthase 3
NRPSCfSaccharide	38734:42853(+)	MIEL01_00784	Linear gramicidin synthase subunit B
NRPSCfSaccharide	42861:51840(+)	MIEL01_00785	Surfactin synthase subunit 1
NRPSCfSaccharide	51774:52455(-)	MIEL01_00786	4-phosphopantetheinyl transferase sfp
NRPSCfSaccharide	52548:53322(-)	MIEL01_00787	Linear gramicidin dehydrogenase LgrE
NRPSCfSaccharide	54003:56217(-)	MIEL01_00788	Tyrosine-protein kinase YwqD
NRPSCfSaccharide	56222:57440(-)	MIEL01_00789	hypothetical protein
NRPSCfSaccharide	57698:58310(-)	MIEL01_00790	putative sugar transferase EpsL
NRPSCfSaccharide	59231:60413(+)	MIEL01_00791	N, N-diacetylbacillosaminyl-diphospho-undecaprenol alpha-1,3-N-acetylgalactosaminyltransferase
NRPSCfSaccharide	60488:61082(+)	MIEL01_00792	Polysaccharide biosynthesis/export protein
NRPSCfSaccharide	61162:62455(+)	MIEL01_00793	Polysaccharide biosynthesis protein
NRPSCfSaccharide	62466:63333(+)	MIEL01_00794	hypothetical protein
NRPSCfSaccharide	63329:64613(+)	MIEL01_00795	O-Antigen ligase
NRPSCfSaccharide	64693:65527(+)	MIEL01_00796	Kynurenine formamidase
NRPSCfSaccharide	65571:66789(-)	MIEL01_00797	metal-dependent hydrolase
NRPSCfSaccharide	67136:68756(+)	MIEL01_00798	hypothetical protein
NRPSCfSaccharide	68768:69362(-)	MIEL01_00799	HTH-type transcriptional regulator BetI
NRPSCfSaccharide	69530:69893(+)	MIEL01_00800	hypothetical protein
NRPSCfSaccharide	69889:70795(+)	MIEL01_00801	1-deoxypentalenic acid 11-beta-hydroxylase
NRPSCfSaccharide	70799:71132(+)	MIEL01_00802	hypothetical protein
NRPSCfSaccharide	71164:71674(+)	MIEL01_00803	hypothetical protein
NRPSCfSaccharide	71873:72641(-)	MIEL01_00804	hypothetical protein
NRPSCfSaccharide	72738:73530(+)	MIEL01_00805	SPBc2 prophage-derived glycosyltransferase SunS
NRPSCfSaccharide	73619:74507(+)	MIEL01_00806	Glycosyl transferase family 2
NRPSCfSaccharide	74760:75231(+)	MIEL01_00807	ECF RNA polymerase sigma factor SigE
NRPSCfSaccharide	75278:76280(+)	MIEL01_00808	fec operon regulator FecR
NRPSCfSaccharide	76387:79285(+)	MIEL01_00809	hypothetical protein
NRPSCfSaccharide	79341:80442(+)	MIEL01_00810	Cytochrome c551 peroxidase precursor
NRPSCfSaccharide	80489:81998(-)	MIEL01_00811	Long-chain-fatty-acid--CoA ligase
NRPSCfSaccharide	82164:82941(+)	MIEL01_00812	Cypemycin methyltransferase
NRPSCfSaccharide	82943:83558(-)	MIEL01_00813	Homoserine/homoserine lactone efflux protein
NRPSCfSaccharide	83642:84470(-)	MIEL01_00814	ECF RNA polymerase sigma factor SigJ
NRPSCfSaccharide	84517:84949(-)	MIEL01_00815	Alkyl hydroperoxide reductase AhpD
NRPSCfSaccharide	85054:85558(-)	MIEL01_00816	hypothetical protein
NRPSCfSaccharide	85826:86693(+)	MIEL01_00817	Disulfide-bond oxidoreductase YghU
NRPSCfSaccharide	86759:87119(-)	MIEL01_00818	hypothetical protein
NRPSCfSaccharide	87399:88935(+)	MIEL01_00819	hypothetical protein
NRPSCfSaccharide	88906:89773(+)	MIEL01_00820	Benzylsuccinate synthase activating enzyme
NRPSCfSaccharide	89769:90756(-)	MIEL01_00821	Xylose operon regulatory protein
NRPSCfSaccharide	90803:91631(+)	MIEL01_00822	Isochorismatase family protein YecD
NRPSCfSaccharide	91739:92219(+)	MIEL01_00823	hypothetical protein
NRPSCfSaccharide	92254:93010(-)	MIEL01_00824	2,5-dichloro-2,5-cyclohexadiene-1,4-diol dehydrogenase
NRPSCfSaccharide	93120:93600(-)	MIEL01_00825	Tir chaperone protein (CesT)
BACTERIOCIN1	539:908(-)	MIEL01_01243	hypothetical protein
BACTERIOCIN1	1253:1718(+)	MIEL01_01244	Small heat shock protein IbpA
BACTERIOCIN1	2346:3339(-)	MIEL01_01245	Low specificity L-threonine aldolase
BACTERIOCIN1	3518:4115(-)	MIEL01_01246	DoxX
BACTERIOCIN1	4180:5017(-)	MIEL01_01247	hypothetical protein
BACTERIOCIN1	5000:5903(-)	MIEL01_01248	hypothetical protein
BACTERIOCIN1	5999:6293(-)	MIEL01_01249	hypothetical protein
BACTERIOCIN2	1543:2857(+)	MIEL01_02060	Phosphatidylserine decarboxylase proenzyme
BACTERIOCIN2	2941:4990(+)	MIEL01_02061	Ferritin-like protein
BACTERIOCIN2	5000:5948(+)	MIEL01_02062	hypothetical protein
BACTERIOCIN2	5947:6799(+)	MIEL01_02063	hypothetical protein
BACTERIOCIN2	6810:7731(-)	MIEL01_02064	hypothetical protein
BACTERIOCIN2	7743:9255(-)	MIEL01_02065	Calcineurin-like phosphoesterase
BACTERIOCIN2	9251:10001(-)	MIEL01_02066	hypothetical protein
BACTERIOCIN2	9993:10734(-)	MIEL01_02067	hypothetical protein
BACTERIOCIN2	10737:12459(-)	MIEL01_02068	hypothetical protein
BACTERIOCIN2	12458:13622(-)	MIEL01_02069	hypothetical protein
BACTERIOCIN2	13635:14799(-)	MIEL01_02070	Ferritin-like protein
BACTERIOCIN2	15703:16954(-)	MIEL01_02071	Prophage CP4-57 integrase
BACTERIOCIN2	18204:18399(+)	MIEL01_02072	hypothetical protein
BACTERIOCIN2	18656:18977(+)	MIEL01_02073	hypothetical protein

## Sheet: JE062
BGCs	Coordinates (coding strand)	Locus_tag (ORF)	Annotation
TERPENE	410:1691(+)	JE062_03453	Serine--tRNA ligase
TERPENE	1776:2541(+)	JE062_03454	5-nucleotidase SurE
TERPENE	2606:3299(+)	JE062_03455	Protein-L-isoaspartate O-methyltransferase
TERPENE	3388:5152(+)	JE062_03456	Murein hydrolase activator NlpD precursor
TERPENE	5234:6128(-)	JE062_03457	hypothetical protein
TERPENE	6443:6773(+)	JE062_03458	preprotein translocase subunit YajC
TERPENE	6868:8473(+)	JE062_03459	Protein translocase subunit SecD
TERPENE	8488:9430(+)	JE062_03460	Protein-export membrane protein SecF
TERPENE	9576:9981(+)	JE062_03461	hypothetical protein
TERPENE	10000:10861(+)	JE062_03462	All-trans-phytoene synthase
TERPENE	10914:12312(-)	JE062_03463	Methylenetetrahydrofolate--tRNA-(uracil-5-)- methyltransferase TrmFO
TERPENE	12436:13132(+)	JE062_03464	hypothetical protein
TERPENE	13803:16737(-)	JE062_03465	UvrABC system protein A
TERPENE	17137:17686(+)	JE062_03466	Single-stranded DNA-binding protein
TERPENE	18171:18612(-)	JE062_03467	Lactoylglutathione lyase
TERPENE	19027:19609(+)	JE062_03468	Cold shock-like protein CspE
TERPENE	19726:20164(+)	JE062_03469	hypothetical protein
TERPENE	20225:21215(-)	JE062_03470	UDP-glucose 4-epimerase
TERPENE	21296:22229(-)	JE062_03471	Ferrous-iron efflux pump FieF
TERPENE	22342:22975(-)	JE062_03472	hypothetical protein
TERPENE	23308:26101(+)	JE062_03473	DNA gyrase subunit A
TERPENE	26164:26695(+)	JE062_03474	hypothetical protein
TERPENE	26843:27347(+)	JE062_03475	Phosphopantetheine adenylyltransferase
T1-T3PKS	656:1139(-)	JE062_01166	hypothetical protein
T1-T3PKS	1881:3582(+)	JE062_01167	Na+/Pi-cotransporter
T1-T3PKS	3683:5990(+)	JE062_01168	Nitric oxide reductase subunit B
T1-T3PKS	6277:7627(+)	JE062_01169	Multidrug resistance protein NorM
T1-T3PKS	7770:8187(+)	JE062_01170	hypothetical protein
T1-T3PKS	8195:9047(-)	JE062_01171	helix-turn-helix protein
T1-T3PKS	9161:9398(+)	JE062_01172	hypothetical protein
T1-T3PKS	9410:9824(-)	JE062_01173	CTP pyrophosphohydrolase
T1-T3PKS	9898:10537(-)	JE062_01174	Peptide chain release factor 2
T1-T3PKS	10533:11691(-)	JE062_01175	RNA-splicing ligase RtcB
T1-T3PKS	11973:13014(+)	JE062_01176	NAD dependent epimerase/dehydratase family protein
T1-T3PKS	13026:13665(-)	JE062_01177	hypothetical protein
T1-T3PKS	13675:14791(-)	JE062_01178	Dihydrolipoyl dehydrogenase
T1-T3PKS	14914:15358(+)	JE062_01179	putative HTH-type transcriptional regulator YusO
T1-T3PKS	15409:15880(+)	JE062_01180	hypothetical protein
T1-T3PKS	16101:16740(+)	JE062_01181	hypothetical protein
T1-T3PKS	17103:18606(+)	JE062_01182	putative allantoin permease
T1-T3PKS	18719:19250(+)	JE062_01183	ribosomal-protein-S5-alanine N-acetyltransferase
T1-T3PKS	19354:19870(+)	JE062_01184	Inner membrane protein YgjV
T1-T3PKS	20000:21122(+)	JE062_01185	Alpha-pyrone synthesis polyketide synthase-like Pks11
T1-T3PKS	21114:21615(+)	JE062_01186	Isoprenylcysteine carboxyl methyltransferase (ICMT) family protein
T1-T3PKS	21751:23269(+)	JE062_01187	NADP-dependent fatty aldehyde dehydrogenase
T1-T3PKS	23462:24566(-)	JE062_01188	sn-glycerol-3-phosphate import ATP-binding protein UgpC
T1-T3PKS	24577:25447(-)	JE062_01189	Endonuclease/Exonuclease/phosphatase family protein
T1-T3PKS	25433:26468(-)	JE062_01190	Ribose operon repressor
T1-T3PKS	26479:28576(-)	JE062_01191	Beta-galactosidase trimerization domain protein
T1-T3PKS	28579:29401(-)	JE062_01192	L-arabinose transport system permease protein AraQ
T1-T3PKS	29397:30351(-)	JE062_01193	sn-glycerol-3-phosphate transport system permease protein UgpA
T1-T3PKS	30347:31619(-)	JE062_01194	putative sugar-binding periplasmic protein precursor
T1-T3PKS	32559:33924(+)	JE062_01195	Homogentisate 1,2-dioxygenase
T1-T3PKS	34037:35564(+)	JE062_01196	Fic/DOC family protein
T1-T3PKS	35726:43289(+)	JE062_01197	Erythronolide synthase, modules 3 and 4
T1-T3PKS	43288:44650(+)	JE062_01198	Putative pyridoxal phosphate-dependent acyltransferase
T1-T3PKS	44669:45437(-)	JE062_01199	Fatty acyl-CoA reductase
T1-T3PKS	45693:47043(+)	JE062_01200	Chromosome partition protein Smc
T1-T3PKS	47095:47818(+)	JE062_01201	Polysialic acid transport protein KpsM
T1-T3PKS	47817:48474(+)	JE062_01202	Polysialic acid transport ATP-binding protein KpsT
T1-T3PKS	48489:49794(+)	JE062_01203	Capsule polysaccharide biosynthesis protein
T1-T3PKS	49790:51089(+)	JE062_01204	Capsule polysaccharide biosynthesis protein
T1-T3PKS	51103:51850(+)	JE062_01205	Bifunctional polymyxin resistance protein ArnA
T1-T3PKS	51891:52824(-)	JE062_01206	EamA-like transporter family protein
T1-T3PKS	53105:53534(+)	JE062_01207	hypothetical protein
T1-T3PKS	53544:53814(-)	JE062_01208	hypothetical protein
T1-T3PKS	54072:55437(+)	JE062_01209	Epi-isozizaene 5-monooxygenase/(E)-beta-farnesene synthase
T1-T3PKS	55509:56022(+)	JE062_01210	hypothetical protein
T1-T3PKS	56126:57086(+)	JE062_01211	ADP-ribosylglycohydrolase
T1-T3PKS	57111:57729(-)	JE062_01212	hypothetical protein
T1-T3PKS	58041:59424(+)	JE062_01213	Putrescine oxidase
T1-T3PKS	59509:60739(-)	JE062_01214	Phosphoglycolate phosphatase
T1-T3PKS	60782:61844(-)	JE062_01215	Ribose operon repressor
BACTERIOCIN	4608:4902(+)	JE062_04675	hypothetical protein
BACTERIOCIN	5000:5903(+)	JE062_04676	hypothetical protein
BACTERIOCIN	5886:6723(+)	JE062_04677	hypothetical protein
BACTERIOCIN	6788:7385(+)	JE062_04678	DoxX
BACTERIOCIN	7517:8375(+)	JE062_04679	Endonuclease/Exonuclease/phosphatase family protein
BACTERIOCIN	8498:9491(+)	JE062_04680	Low specificity L-threonine aldolase
BACTERIOCIN	10120:10585(-)	JE062_04681	Small heat shock protein IbpA

## Sheet: JCM19062
BGCs	Coordinates (coding strand)	Locus_tag (ORF)	Annotation
T3PKS	851:2336(-)	JCM19062_06145	NADP-dependent fatty aldehyde dehydrogenase
T3PKS	2473:2704(-)	JCM19062_06146	Isoprenylcysteine carboxyl methyltransferase (ICMT) family protein
T3PKS	2666:2972(-)	JCM19062_06147	hypothetical protein
T3PKS	2964:4086(-)	JCM19062_06148	Alpha-pyrone synthesis polyketide synthase-like Pks11
T3PKS	4266:4407(-)	JCM19062_06149	hypothetical protein
T3PKS	4928:5426(+)	JCM19062_06150	hypothetical protein
T3PKS	5861:6275(+)	JCM19062_06151	CTP pyrophosphohydrolase
T1PKS	749:1310(+)	JCM19062_05508	Glutamate--cysteine ligase
T1PKS	1587:2352(+)	JCM19062_05509	Glutamate--cysteine ligase
T1PKS	2383:2806(+)	JCM19062_05510	putative acetyltransferase
T1PKS	3212:5591(+)	JCM19062_05511	Phenolphthiocerol synthesis polyketide synthase type I Pks15/1
T1PKS	5533:7474(+)	JCM19062_05512	Phthioceranic/hydroxyphthioceranic acid synthase
T1PKS	7524:9372(+)	JCM19062_05513	Phthiocerol synthesis polyketide synthase type I PpsC
T1PKS	9359:9911(+)	JCM19062_05514	Phthiocerol synthesis polyketide synthase type I PpsC
T1PKS	9907:10771(+)	JCM19062_05515	Phthiocerol synthesis polyketide synthase type I PpsC
T1PKS	10770:12132(+)	JCM19062_05516	Putative pyridoxal phosphate-dependent acyltransferase
T1PKS	12012:12918(-)	JCM19062_05517	Fatty acyl-CoA reductase
T1PKS	13195:13438(+)	JCM19062_05518	hypothetical protein
OTHER	20:257(+)	JCM19062_05666	hypothetical protein
OTHER	991:1156(-)	JCM19062_05667	hypothetical protein
OTHER	1627:2263(+)	JCM19062_05668	Phosphoglycerate transport regulatory protein PgtC precursor
OTHER	2259:2982(+)	JCM19062_05669	Phosphoglycerate transport regulatory protein PgtC precursor
OTHER	3065:3239(+)	JCM19062_05670	hypothetical protein
OTHER	3294:4803(+)	JCM19062_05671	Molybdenum transport system permease protein ModB
OTHER	4829:5201(+)	JCM19062_05672	Putative 2-aminoethylphosphonate import ATP-binding protein PhnT
OTHER	5206:5887(+)	JCM19062_05673	Trehalose import ATP-binding protein SugC
OTHER	6057:6708(+)	JCM19062_05674	Putative acetyltransferase EpsM
OTHER	6709:6979(+)	JCM19062_05675	acyl-CoA synthetase
OTHER	7198:7759(+)	JCM19062_05676	putative sulfoacetate--CoA ligase
OTHER	7707:8526(+)	JCM19062_05677	putative sulfoacetate--CoA ligase
OTHER	8507:8807(+)	JCM19062_05678	hypothetical protein
OTHER	8803:9298(+)	JCM19062_05679	hypothetical protein
OTHER	9373:9778(+)	JCM19062_05680	hypothetical protein
OTHER	9890:10382(+)	JCM19062_05681	Peptidoglycan O-acetyltransferase
OTHER	10454:10613(+)	JCM19062_05682	hypothetical protein
OTHER	10612:11695(+)	JCM19062_05683	2-dehydropantoate 2-reductase
OTHER	11637:11790(-)	JCM19062_05684	hypothetical protein
BACTERIOCIN	4625:4919(+)	JCM19062_01518	hypothetical protein
BACTERIOCIN	5000:5915(+)	JCM19062_01519	hypothetical protein
BACTERIOCIN	5898:6735(+)	JCM19062_01520	hypothetical protein
BACTERIOCIN	6803:7400(+)	JCM19062_01521	hypothetical protein
BACTERIOCIN	7534:7834(+)	JCM19062_01522	Low specificity L-threonine aldolase
BACTERIOCIN	7796:8573(+)	JCM19062_01523	Low specificity L-threonine aldolase
BACTERIOCIN	8910:9375(-)	JCM19062_01524	Small heat shock protein IbpA
BACTERIOCIN	9721:10078(+)	JCM19062_01525	hypothetical protein
BACTERIOCIN	10244:10472(-)	JCM19062_01526	hypothetical protein
BACTERIOCIN	10468:10798(-)	JCM19062_01527	hypothetical protein

[truncated: 11 more sheets: JCM1230, FO-BEG1, DSM17465, DSM16392, AD46, AD37, AD26, AD14, AD13, AD5, AD2]
