# Supplementary material for: Identification of Secondary Metabolite Gene Clusters in the Pseudovibrio Genus Reveals Encouraging Biosynthetic Potential toward the Production of Novel Bioactive Compounds
Source: Front Microbiol. 2017 Aug 18;8:1494. doi: 10.3389/fmicb.2017.01494 (PMC5563371; doi:10.3389/fmicb.2017.01494)
Supplement: TABLE S2 — Domain organization of antiSMASH predicted NRPS clusters (A), NRPSPKS hybrid clusters (B), NRPS-Cf saccharide clusters (C) and T1–T3 PKS clusters (D). Pseudovibrio strain designations are indicated at the top of each column. Domain organization for the relevant cluster types are outlined accordingly for each strain. [file Table_2.XLSX]

## Sheet: S2A
Domain organization_antiSMASH predicted NRPS clusters_Pseudovibrio species
AD2	AD13	AD14	W74	AD37		WM33	PolyS9_2		W64		AD5	AD46		AD26		PHSCO4_1		PHSCO4_2		PHSCO4_3		PHSCO4_4		JCM1230		PolyS9_1
['Thioesterase']	['Thioesterase']	['Thioesterase']	['Thioesterase']	['AMP-binding']		['AMP-binding']	['AMP-binding']		['AMP-binding']		['Polyketide_cyc']	['Polyketide_cyc']		['Thioesterase']		['Thioesterase']		['Condensation']		['Thioesterase']		['Epimerization']		['ACPS']		['PCP']
['ACPS']	['ACPS']	['ACPS']	['ACPS']	['PCP']		['PCP']	['PCP']		['PCP']		['ECH']	['ECH']		['ACPS']		['ACPS']		['Condensation']		['PCP']		['PCP']		['Thioesterase']		['Condensation']
['Thioesterase']	['Thioesterase']	['Thioesterase']	['Thioesterase']	['Condensation']		['Condensation']	['Condensation']		['Condensation']		['AMP-binding']	['AMP-binding']		['Thioesterase']		['Thioesterase']		['PCP']		['AMP-binding']		['AMP-binding']		['PCP']		['AMP-binding']
['PKS_KR']	['PKS_KR']	['PKS_KR']	['PKS_KR']	['AMP-binding']		['AMP-binding']	['AMP-binding']		['AMP-binding']		['PCP']	['PCP']		['ACP']		['ACP']		['AMP-binding']		['Condensation']		['Condensation']		['PKS_KS']		['PKS_KS']
['PKS_KS']	['PKS_KS']	['PKS_KS']	['PKS_KS']	['PCP']		['PCP']	['PCP']		['PCP']		['Condensation']	['Condensation']		['PKS_KR']		['PKS_KR']		['Condensation']		['PCP']		['PCP']		['AMP-binding']		['PCP']
['PCP']	['PCP']	['PCP']	['PCP']	['Condensation']		['Condensation']	['Condensation']		['Condensation']		['AMP-binding']	['AMP-binding']		['PKS_KS']		['PKS_KS']		['PCP']		['AMP-binding']		['AMP-binding']		['Condensation']		['Thioesterase']
['AMP-binding']	['AMP-binding']	['AMP-binding']	['AMP-binding']	['AMP-binding']		['AMP-binding']	['AMP-binding']		['AMP-binding']		['PCP']	['PCP']		['PCP']		['PCP']		['AMP-binding']		['Condensation']		['Condensation']		['PCP']		['ACPS']
['Condensation']	['Condensation']	['Condensation']	['Condensation']	['PCP']		['PCP']	['PCP']		['PCP']		['Condensation']	['Condensation']		['AMP-binding']		['AMP-binding']		['Condensation']		['PCP']		['PCP']
['AMP-binding']	['AMP-binding']	['AMP-binding']	['AMP-binding']	['Condensation']		['Condensation']	['Condensation']		['Condensation']		['AMP-binding']	['AMP-binding']		['Condensation']		['Condensation']		['PCP']		['AMP-binding']		['AMP-binding']
['Thioesterase']	['Thioesterase']	['Thioesterase']	['Thioesterase']	['AMP-binding']		['AMP-binding']	['AMP-binding']		['AMP-binding']		['PCP']	['PCP']		['PCP']		['AMP-binding']		['AMP-binding']		['Condensation']		['Condensation']
['PCP']	['PCP']	['PCP']	['PCP']	['PCP']		['PCP']	['PCP']		['PCP']		['Condensation']	['Condensation']		['AMP-binding']		['Thioesterase']		['Condensation']		['PCP']		['PCP']
['AMP-binding']	['AMP-binding']	['AMP-binding']	['AMP-binding']	['Condensation']		['Condensation']	['Condensation']		['Condensation']		['AMP-binding']	['AMP-binding']		['Thioesterase']		['PCP']		['PCP']		['AMP-binding']		['Condensation']
['Condensation']	['Condensation']	['Condensation']	['Condensation']	['AMP-binding']		['AMP-binding']	['AMP-binding']		['AMP-binding']		['PCP']	['PCP']		['PCP']		['AMP-binding']		['AMP-binding']		['Condensation']		['PCP']
['PCP']	['PCP']	['PCP']	['PCP']	['PCP']		['PCP']	['PCP']		['PCP']		['Condensation']	['Condensation']		['AMP-binding']		['Condensation']		['Condensation']		['Epimerization']		['AMP-binding']
['AMP-binding']	['AMP-binding']	['AMP-binding']	['AMP-binding']	['Heterocyclization']		['Heterocyclization']	['Heterocyclization']		['Heterocyclization']		['AMP-binding']	['AMP-binding']		['Condensation']		['AMP-binding']		['PCP']		['PCP']		['Condensation']
['Heterocyclization']	['Heterocyclization']	['Heterocyclization']	['Heterocyclization']	['AMP-binding']		['AMP-binding']	['AMP-binding']		['AMP-binding']		['PCP']	['PCP']		['AMP-binding']		['Heterocyclization']		['AMP-binding']		['AMP-binding']		['PCP']
['PCP']	['PCP']	['PCP']	['PCP']	['PCP']		['Condensation']	['Condensation']		['Condensation']		['Heterocyclization']	['Heterocyclization']		['Heterocyclization']		['PCP']		['Condensation']		['Condensation']		['Condensation']
['AMP-binding']	['AMP-binding']	['AMP-binding']	['AMP-binding']	['Condensation']		['AMP-binding']	['AMP-binding']		['AMP-binding']		['AMP-binding']	['AMP-binding']		['PCP']		['AMP-binding']		['PCP']		['PCP']		['PCP']
['Condensation']	['Condensation']	['Condensation']	['Condensation']	['AMP-binding']		['PCP']	['PCP']		['PCP']		['PCP']	['PCP']		['AMP-binding']		['Condensation']		['AMP-binding']		['AMP-binding']		['Condensation']
['PCP']	['PCP']	['PCP']	['PCP']	['PCP']		['Thioesterase']	['Thioesterase']		['Thioesterase']		['Condensation']	['Condensation']		['Condensation']		['PCP']		['Condensation']		['Condensation']
['AMP-binding']	['AMP-binding']	['AMP-binding']	['AMP-binding']	['Thioesterase']		['AMP-binding']	['AMP-binding']		['AMP-binding']		['AMP-binding']	['AMP-binding']		['PCP']		['AMP-binding']		['Thioesterase']		['PCP']
['Condensation']	['Condensation']	['Condensation']	['Condensation']	['AMP-binding']		['Condensation']	['Condensation']		['Condensation']		['PCP']	['PCP']		['AMP-binding']		['Condensation']				['AMP-binding']
['PCP']	['PCP']	['PCP']	['PCP']	['Condensation']		['AMP-binding']	['AMP-binding']		['AMP-binding']		['Thioesterase']	['Thioesterase']		['Condensation']		['PCP']				['Condensation']
['AMP-binding']	['AMP-binding']	['AMP-binding']	['AMP-binding']	['AMP-binding']		['PCP']	['PCP']		['PCP']		['AMP-binding']	['AMP-binding']		['PCP']		['AMP-binding']				['NRPS-COM_Nterm']
['Condensation']	['Condensation']	['Condensation']	['Condensation']	['PCP']		['PKS_KS']	['PKS_KS']		['PKS_KS']		['Condensation']	['Condensation']		['AMP-binding']		['Condensation']
['PCP']	['PCP']	['PCP']	['PCP']	['PKS_KS']		['PKS_KR']	['PKS_KR']		['PKS_KR']		['AMP-binding']	['AMP-binding']		['Condensation']		['PCP']
['AMP-binding']	['AMP-binding']	['AMP-binding']	['AMP-binding']	['PKS_KR']		['Thioesterase']	['Thioesterase']		['Thioesterase']		['PCP']	['PCP']		['PCP']		['AMP-binding']
['Condensation']	['Condensation']	['Condensation']	['Condensation']	['Thioesterase']		['ACPS']	['ACPS']		ACPS		['PKS_KS']	['PKS_KS']		['AMP-binding']		['Condensation']
['PCP']	['PCP']	['PCP']	['PCP']	['ACPS']		['Thioesterase']	['Thioesterase']		['Thioesterase']		['PKS_KR']	['PKS_KR']		['Condensation']		['PCP']
['AMP-binding']	['AMP-binding']	['AMP-binding']	['AMP-binding']	['Thioesterase']					['AMP-binding']		['Thioesterase']	['Thioesterase']		['PCP']		['AMP-binding']
				*					['AMP-binding']		['ACPS']	['ACPS']		['AMP-binding']		['Condensation']
									['AMP-binding']		['Thioesterase']	['Thioesterase']				['PCP']
																['AMP-binding']
				Legend
		Strains sharing similarities in domain organization are grouped using a thin black border
		Bold red lines indicate a missing domain at this location
		Thick black borders indicate additional domains
		Thick blue borders indicate unique domain composition
	*	Same domain composition, different sense transcripts

## Sheet: S2B
Domain organization_antiSMASH predicted NRPS-PKS hybrid clusters_Pseudovibrio species
FOBG1	DSM17465		AD46		JCM1230		PolyS9
['ACPS']	['Condensation']		['ACPS']		['Condensation']		['Condensation']
['Thioesterase']	['AMP-binding']		['Thioesterase']		['Condensation']		['AMP-binding']
['PCP']	['PCP']		['PCP']		['AMP-binding']		['PCP']
['PKS_KS']	['PKS_KS']		['PKS_KS']		['PCP']		['PKS_KS']
['AMP-binding']	['PKS_AT']		['AMP-binding']		['PKS_KS']		['PKS_AT']
['Condensation']	['PKS_KR']		['Condensation']		['PKS_AT']		['PKS_KR']
['PCP']	['PKS_DH2']		['PCP']		['PKS_KR']		['PKS_DH2']
['AMP-binding']	['PKS_ER']		['AMP-binding']		['PKS_DH2']		['PKS_ER']
['Heterocyclization']	['PCP']		['Heterocyclization']		['PKS_ER']		['PCP']
['PCP']	['PKS_KS']		['PCP']		['PCP']		['PKS_KS']
['PKS_KS']	['PCP']		['AMP-binding']		['PKS_KS']		['PCP']
['PCP']	['PKS_AT']		['Condensation']		['PCP']		['PKS_AT']
['AMP-binding']	['AMP-binding']		['PCP']		['PKS_AT']		['AMP-binding']
['Heterocyclization']	['Condensation']		['PKS_AT']		['Condensation']		['Condensation']
['PCP']	['AMP-binding']		['PKS_KS']		['AMP-binding']		['AMP-binding']
['AMP-binding']	['PCP']		['PCP']		['PCP']		['PCP']
['Condensation']	['PKS_KS']		['AMP-binding']		['PKS_KS']		['PKS_KS']
['PCP']	['PKS_AT']		['Condensation']		['PKS_AT']		['PKS_AT']
['PKS_AT']	['PCP']		['AMP-binding']		['PCP']		['PCP']
['PKS_KS']	['Condensation']		['PKS_AT']
['PCP']	['AMP-binding']		['PCP']
['AMP-binding']	['PCP']		['PKS_KS']
['Condensation']	['Heterocyclization']		['PCP']
['AMP-binding']	['AMP-binding']		['PKS_ER']
['PKS_AT']	['PCP']		['PKS_DH2']
['PCP']	['PKS_KS']		['PKS_KR']
['PKS_KS']	['PCP']		['PKS_AT']
['PCP']	['Heterocyclization']		['PKS_KS']
['PKS_ER']	['AMP-binding']		['PCP']
['PKS_DH2']	['PCP']		['AMP-binding']
['PKS_KR']	['Condensation']		['Condensation']
['PKS_AT']	['AMP-binding']
['PKS_KS']	['PKS_KS']
['PCP']	['PCP']
['AMP-binding']	['Thioesterase']
['Condensation']	['ACPS']
*
				Legend
			Strains sharing similarities in domain organization are grouped using a thin black border
		*	Same domain composition, different sense transcripts

## Sheet: S2C
Domain organization_antiSMASH predicted NRPS-Cf_saccharide clusters_Pseudovibrio species
DSM17465		JCM1230		MIEL01			DSM17465	JCM1230				DSM17465	MIEL01				JCM1230	MIEL01
['PKS_KR']		['AMP-binding']		['AMP-binding']		p	['PKS_KR']	['AMP-binding']	p		p	['PKS_KR']	['AMP-binding']	p		p	['AMP-binding']	['AMP-binding']	p
['AMP-binding']		['PCP']		['PCP']		p	['AMP-binding']	['PCP']	p		p	['AMP-binding']	['PCP']	p		p	['PCP']	['PCP']	p
['Thioesterase']		['Condensation']		['Condensation']		p	['Thioesterase']	['Condensation']	p		p	['Thioesterase']	['Condensation']	p		p	['Condensation']	['Condensation']	p
['ACPS']		['AMP-binding']		['AMP-binding']		p	['ACPS']	['AMP-binding']	p		p	['ACPS']	['AMP-binding']	p		p	['AMP-binding']	['AMP-binding']	p
['Thioesterase']		['PCP']		['PCP']		n	['Thioesterase']	['PCP']	p		n	['Thioesterase']	['PCP']	p		p	['PCP']	['PCP']	p
['PKS_KR']		['Condensation']		['Condensation']		n	['PKS_KR']	['Condensation']	p		n	['PKS_KR']	['Condensation']	p		p	['Condensation']	['Condensation']	p
['PKS_KS']		['AMP-binding']		['AMP-binding']		n	['PKS_KS']	['AMP-binding']	p		n	['PKS_KS']	['AMP-binding']	p		p	['AMP-binding']	['AMP-binding']	p
['PCP']		['PCP']		['PCP']		n	['PCP']	['PCP']	p		n	['PCP']	['PCP']	p		p	['PCP']	['PCP']	p
['AMP-binding']		['Condensation']		['Condensation']		n	['AMP-binding']	['Condensation']	p		n	['AMP-binding']	['Condensation']	p		p	['Condensation']	['Condensation']	p
['Condensation']		['AMP-binding']		['AMP-binding']		n	['Condensation']	['AMP-binding']	p		n	['Condensation']	['AMP-binding']	p		p	['AMP-binding']	['AMP-binding']	p
['AMP-binding']		['PCP']		['PCP']		n	['AMP-binding']	['PCP']	p		n	['AMP-binding']	['PCP']	p		p	['PCP']	['PCP']	p
['Thioesterase']		['Condensation']		['Condensation']		n	['Thioesterase']	['Condensation']	p		n	['Thioesterase']	['Condensation']	p		p	['Condensation']	['Condensation']	p
['PCP']		['AMP-binding']		['AMP-binding']		n	['PCP']	['AMP-binding']	p		n	['PCP']	['AMP-binding']	p		p	['AMP-binding']	['AMP-binding']	p
['AMP-binding']		['PCP']		['PCP']		n	['AMP-binding']	['PCP']	p		n	['AMP-binding']	['PCP']	p		p	['PCP']	['PCP']	p
['Condensation']		['Heterocyclization']		['Heterocyclization']		n	['Condensation']	['Heterocyclization']	p		n	['Condensation']	['Heterocyclization']	p		p	['Heterocyclization']	['Heterocyclization']	p
['PCP']		['AMP-binding']		['AMP-binding']		n	['PCP']	['AMP-binding']	p		n	['PCP']	['AMP-binding']	p		p	['AMP-binding']	['AMP-binding']	p
['AMP-binding']		['PCP']		['Condensation']		n	['AMP-binding']	['PCP']	p		n	['AMP-binding']	['Condensation']	p		p	['PCP']	['Condensation']	p
['Heterocyclization']		['Condensation']		['AMP-binding']		n	['Heterocyclization']	['Condensation']	p		n	['Heterocyclization']	['AMP-binding']	p		p	['Condensation']	['AMP-binding']	p	Different domain arrangement in MIEL01 compared to JCM1230
['PCP']		['AMP-binding']		['PCP']		n	['PCP']	['AMP-binding']	p		n	['PCP']	['PCP']	p		p	['AMP-binding']	['PCP']	p
['AMP-binding']		['Thioesterase']		['Thioesterase']		n	['AMP-binding']	['Thioesterase']	p		n	['AMP-binding']	['Thioesterase']	p		p	['Thioesterase']	['Thioesterase']	p
['Condensation']		['AMP-binding']		['AMP-binding']		n	['Condensation']	['AMP-binding']	p		n	['Condensation']	['AMP-binding']	p		p	['AMP-binding']	['AMP-binding']	p
['PCP']		['PCP']		['Condensation']		n	['PCP']	['PCP']	p		n	['PCP']	['Condensation']	p		p	['PCP']	['Condensation']	p
['AMP-binding']		['Condensation']		['AMP-binding']		n	['AMP-binding']	['Condensation']	p		n	['AMP-binding']	['AMP-binding']	p		p	['Condensation']	['AMP-binding']	p
['Condensation']		['AMP-binding']		['PCP']		n	['Condensation']	['AMP-binding']	p		n	['Condensation']	['PCP']	p		p	['AMP-binding']	['PCP']	p	Different domain arrangement in MIEL01 compared to JCM1230
['PCP']		['PCP']		['PKS_KS']		n	['PCP']	['PCP']	p		n	['PCP']	['PKS_KS']	p		p	['PCP']	['PKS_KS']	p
['AMP-binding']		['PKS_KS']		['PKS_KR']		n	['AMP-binding']	['PKS_KS']	p		n	['AMP-binding']	['PKS_KR']	p		p	['PKS_KS']	['PKS_KR']	p
['Condensation']		['PKS_KR']		['ACP']		n	['Condensation']	['PKS_KR']	p		n	['Condensation']	['ACP']	p		p	['PKS_KR']	['ACP']	p
['PCP']		['Thioesterase']		['Thioesterase']		n	['PCP']	['Thioesterase']	p		n	['PCP']	['Thioesterase']	p		p	['Thioesterase']	['Thioesterase']	p
['AMP-binding']		['ACPS']		['ACPS']		n	['AMP-binding']	['ACPS']	n		n	['AMP-binding']	['ACPS']	n		n	['ACPS']	['ACPS']	n
['Condensation']		['Thioesterase']		['Thioesterase']		n	['Condensation']	['Thioesterase']	n		n	['Condensation']	['Thioesterase']	n		n	['Thioesterase']	['Thioesterase']	n
['PCP']		['AMP-binding']		['AMP-binding']		n	['PCP']	['AMP-binding']	n		n	['PCP']	['AMP-binding']	n		n	['AMP-binding']	['AMP-binding']	n
['AMP-binding']		['PKS_KR']		['PKS_KR']		n	['AMP-binding']	['PKS_KR']	n		n	['AMP-binding']	['PKS_KR']	n		n	['PKS_KR']	['PKS_KR']	n
						Legend
					Thick black borders indicate additional domains
					Bold red lines indicate a missing domain at this location
				P	Located on plus strand
				N	Located on negative strand

## Sheet: S2D
Domain organization_antiSMASH predicted T1-T3PKS clusters_Pseudovibrio species
AD5	AD13	AD14	DSM1639	DSM17465	AD26	AD37	AD46	JCM1230	JE062	FOBEG1
['PKS_KR']	['PKS_KR']	['PKS_KR']	['PKS_KR']	['PKS_KR']	['PKS_KS']	['PKS_KS']	['PKS_KS']	['PKS_KS']	['PKS_KS']	['PKS_KS']
['Aminotran_1_2']	['Aminotran_1_2']	['Aminotran_1_2']	['Aminotran_1_2']	['Aminotran_1_2']	['PKS_AT']	['PKS_AT']	['PKS_AT']	['PKS_AT']	['PKS_AT']	['PKS_AT']
['ACP']	['ACP']	['ACP']	['ACP']	['ACP']	['PKS_DH']	['PKS_DH']	['PKS_DH']	['PKS_DH']	['PKS_DH']	['PKS_DH']
['PKS_KR']	['PKS_KR']	['PKS_KR']	['PKS_KR']	['PKS_KR']	['PKS_ER']	['PKS_ER']	['PKS_ER']	['PKS_ER']	['PKS_ER']	['PKS_ER']
['PKS_ER']	['PKS_ER']	['PKS_ER']	['PKS_ER']	['PKS_ER']	['PKS_KR']	['PKS_KR']	['PKS_KR']	['PKS_KR']	['PKS_KR']	['PKS_KR']
['PKS_DH']	['PKS_DH']	['PKS_DH']	['PKS_DH']	['PKS_DH']	['ACP']	['ACP']	['ACP']	['ACP']	['ACP']	['ACP']
['PKS_AT']	['PKS_AT']	['PKS_AT']	['PKS_AT']	['PKS_AT']	['Aminotran_1_2']	['Aminotran_1_2']	['Aminotran_1_2']	['Aminotran_1_2']	['Aminotran_1_2']	['Aminotran_1_2']
['PKS_KS']	['PKS_KS']	['PKS_KS']	['PKS_KS']	['PKS_KS']	['PKS_KR']	['PKS_KR']	['PKS_KR']	['PKS_KR']	['PKS_KR']	['PKS_KR']
										['PKS_Docking_Cterm']
