# Supplementary material for: Identification of Secondary Metabolite Gene Clusters in the Pseudovibrio Genus Reveals Encouraging Biosynthetic Potential toward the Production of Novel Bioactive Compounds
Source: Front Microbiol. 2017 Aug 18;8:1494. doi: 10.3389/fmicb.2017.01494 (PMC5563371; doi:10.3389/fmicb.2017.01494)
Supplement: TABLE S3 — Similarity of BGCs identified in Pseudovibrio sp. to known homologous gene clusters. [file Table_3.XLSX]

## Sheet: Sheet1
Strain	BGC		% genes showing similarity			Known Homologous Gene Cluster				MIBiG
P. axinellae
AD2	Siderophore			7			Prodigiosin			BGC0000260_c1
P. denitrificans
DSM17465	NRPS-T1PKS			26			Colibactin			BGC0000972_c1
JCM12308	NRPS			8			Colibactin			BGC0000972_c1
	NRPS-Cf saccharide			3			Lysobactin			BGC0000385_c1
	NRPS-T1PKS			21			Colibactin			BGC0000972_c1
Pseudovibrio sp.
AD46	NRPS-T1PKS			26			Colibactin			BGC0000972_c1
FO-BEG1	NRPS-T1PKS			26			Colibactin			BGC0000972_c1
				8			Paenilamicin			BGC0001033_c1
PHSC04	NRPS (2)			14			Lysobactin			BGC0000385_c1
				14			Marformycins			BGC0001214_c1
				14			Microsclerodermis			BGC0001231_c1
				14			Nostocyclopeptide			BGC0000397_c1
				21			Nostopeptolide			BGC0001028_c1
				14			Pyoverdine			BGC0000413_c1
				14			Teixobactin			BGC0001207_c1
				14			Thanamycin			BGC0000443_c1
				42			Xenoamicins			BGC0000464_c1
	NRPS (3)			9			Colanic acid			BGC0000799_c1
				9			Capsular polysaccharide			BGC0000733_c1
										BGC0000732_c1
				9			Glycopeptidolipid			BGC0000769_c1
										BGC0000362_c1
				9			Hygromycin A			BGC0000698_c1
				9			O-antigen			BGC0000787_c1
										BGC0000788_c1
				9			O and K antigen			BGC0000780_c1
	NRPS (4)			3			Cyanopeptolin			BGC0000332_c1
				3			Friulimicin			BGC0000354_c1
				1			Lysobactin			BGC0000385_c1
				3			Micropeptin			BGC0001018_c1
				2			Microsclerodermins			BGC0001019_c1
				1			Nostocyclopeptide			BGC0000397_c1
				2			Nostopeptolide			BGC0001028_c1
				4			Puwainaphycins			BGC0001125_c1
				3			Pyoverdine			BGC0000413_c1
				1			Teixobactin			BGC0001207_c1
POLY-S9	NRPS (1)			8			Colibactin			BGC0000972_c1
	NRPS-T1PKS			17			Colibactin			BGC0000972_c1
