# Supplementary material for: Identification of Secondary Metabolite Gene Clusters in the Pseudovibrio Genus Reveals Encouraging Biosynthetic Potential toward the Production of Novel Bioactive Compounds
Source: Front Microbiol. 2017 Aug 18;8:1494. doi: 10.3389/fmicb.2017.01494 (PMC5563371; doi:10.3389/fmicb.2017.01494)
Supplement: TABLE S4 — Additional genes involved in polyketide synthesis and maturation which were not detected by antiSMASH analysis. [file Table_4.XLSX]

## Sheet: Ann_vs_aS
Locus_tag (ORF)	Annotation	genes from aS
AD13_00242	SnoaL-like_domain_proteins	-
AD13_00772	SnoaL-like_domain_proteins	-
AD13_01064	SnoaL-like_domain_proteins	-
AD13_01218	SnoaL-like_domain_proteins	-
AD13_04046	Phthiocerol_synthesis_polyketide_synthase_type_I_PpsC	-
AD13_04669	SnoaL-like_domain_proteins	-
AD13_04776	Phthiocerol_synthesis_polyketide_synthase_type_I_PpsC	-
AD13_05074	SnoaL-like_polyketide_cyclase_	-
AD13_05111	SnoaL-like_polyketide_cyclase_	-
AD13_05329	SnoaL-like_domain_proteins	-
AD13_05387	SnoaL-like_domain_proteins	-
AD13_05500	Alpha-pyrone_synthesis_polyketide_synthase-like_Pks11__	T1T3 PKS
AD14_00200	SnoaL-like_domain_proteins	-
AD14_00912	SnoaL-like_domain_proteins	-
AD14_01068	SnoaL-like_domain_proteins	-
AD14_01987	SnoaL-like_domain_proteins	-
AD14_02044	SnoaL-like_domain_proteins	-
AD14_02143	Alpha-pyrone_synthesis_polyketide_synthase-like_Pks11__	T1T3 PKS
AD14_05127	SnoaL-like_domain_proteins	-
AD14_05308	Phthiocerol_synthesis_polyketide_synthase_type_I_PpsC	-
AD14_05628	SnoaL-like_polyketide_cyclase_	-
AD26_00242	SnoaL-like_domain_proteins	-
AD26_00742	SnoaL-like_domain_proteins	-
AD26_00929	SnoaL-like_domain_proteins	-
AD26_01080	SnoaL-like_domain_proteins	-
AD26_02276	Alpha-pyrone_synthesis_polyketide_synthase-like_Pks11__	T1T3 PKS
AD26_02381	SnoaL-like_domain_proteins	-
AD26_02435	SnoaL-like_domain_proteins	-
AD26_04004	Phthiocerol_synthesis_polyketide_synthase_type_I_PpsC	-
AD26_05115	SnoaL-like_domain_proteins	-
AD26_05341	Phthiocerol_synthesis_polyketide_synthase_type_I_PpsC	-
AD26_05719	SnoaL-like_polyketide_cyclase_	-
AD2_00386	SnoaL-like_domain_proteins	-
AD2_01291	Phthiocerol_synthesis_polyketide_synthase_type_I_PpsC	-
AD2_02116	SnoaL-like_domain_proteins	-
AD2_02713	SnoaL-like_domain_proteins	-
AD2_02794	Alpha-pyrone_synthesis_polyketide_synthase-like_Pks11__	T3 PKS
AD2_03266	SnoaL-like_domain_proteins	NRPS
AD2_03479	Phthiocerol_synthesis_polyketide_synthase_type_I_PpsC	-
AD37_00199	SnoaL-like_domain_proteins	-
AD37_00877	SnoaL-like_domain_proteins	-
AD37_01867	SnoaL-like_domain_proteins	-
AD37_02061	SnoaL-like_domain_proteins	-
AD37_02868	Alpha-pyrone_synthesis_polyketide_synthase-like_Pks11__	T1T3 PKS
AD37_03352	SnoaL-like_domain_proteins	-
AD37_04170	SnoaL-like_domain_proteins	-
AD37_04982	SnoaL-like_domain_proteins	-
AD37_05157	Phthiocerol_synthesis_polyketide_synthase_type_I_PpsC	-
AD46_00199	SnoaL-like_domain_proteins	-
AD46_00732	SnoaL-like_domain_proteins	-
AD46_01001	SnoaL-like_domain_proteins	-
AD46_01163	SnoaL-like_domain_proteins	-
AD46_02343	SnoaL-like_domain_proteins	-
AD46_02581	Alpha-pyrone_synthesis_polyketide_synthase-like_Pks11__	T1T3 PKS
AD46_03719	Phthiocerol/phenolphthiocerol_synthesis_polyketide_synthase_type_I_PpsE	NRPS T1PKS
AD46_03728	Phthiocerol_synthesis_polyketide_synthase_type_I_PpsE	NRPS T1PKS
AD46_03733	Phthiocerol/phenolphthiocerol_synthesis_polyketide_synthase_type_I_PpsE	NRPS T1PKS
AD46_04310	Phthiocerol_synthesis_polyketide_synthase_type_I_PpsC	-
AD46_05039	SnoaL-like_domain_proteins	-
AD46_05228	Phthiocerol_synthesis_polyketide_synthase_type_I_PpsC	-
AD5_00572	SnoaL-like_domain_proteins	-
AD5_00593	Phthiocerol_synthesis_polyketide_synthase_type_I_PpsC	-
AD5_00999	SnoaL-like_domain_proteins	-
AD5_01177	SnoaL-like_domain_proteins	-
AD5_01664	Phthiocerol_synthesis_polyketide_synthase_type_I_PpsC	-
AD5_04100	SnoaL-like_domain_proteins	-
AD5_04154	SnoaL-like_domain_proteins	-
AD5_04256	Alpha-pyrone_synthesis_polyketide_synthase-like_Pks11__	T1T3 PKS
AD5_04990	SnoaL-like_domain_proteins	-
AD5_05175	SnoaL-like_domain_proteins	-
DSM17465_00468	SnoaL-like_domain_proteins	-
DSM17465_01054	SnoaL-like_domain_proteins	-
DSM17465_01995	SnoaL-like_domain_proteins	-
DSM17465_04039	Alpha-pyrone_synthesis_polyketide_synthase-like_Pks11__	T1T3 PKS
DSM17465_04224	SnoaL-like_domain_proteins	-
DSM17465_04280	SnoaL-like_domain_proteins	-
DSM17465_04676	SnoaL-like_domain_proteins	-
DSM17465_04995	SnoaL-like_polyketide_cyclase_	-
DSM17465_05028	SnoaL-like_polyketide_cyclase_	-
DSM17465_05126	SnoaL-like_polyketide_cyclase_	-
DSM17465_05170	Phthiocerol_synthesis_polyketide_synthase_type_I_PpsE	NRPS T1PKS
DSM17465_05175	Phthiocerol_synthesis_polyketide_synthase_type_I_PpsE	NRPS T1PKS
DSM17465_05185	Phthiocerol/phenolphthiocerol_synthesis_polyketide_synthase_type_I_PpsE	NRPS T1PKS
DSM17465_05255	SnoaL-like_polyketide_cyclase_	-
DSM17465_05373	Phenolphthiocerol_synthesis_polyketide_synthase_type_I_Pks15/1	Bact_T1PKS
DSM17465_05382	SnoaL-like_polyketide_cyclase_	Bact_T1PKS
FO_BEG1_gp_00202	SnoaL-like_domain_proteins	-
FO_BEG1_gp_00964	SnoaL-like_domain_proteins	-
FO_BEG1_gp_01126	SnoaL-like_domain_proteins	-
FO_BEG1_gp_02733	SnoaL-like_domain_proteins	-
FO_BEG1_gp_03288	Phthiocerol/phenolphthiocerol_synthesis_polyketide_synthase_type_I_PpsE	NRPS T1PKS
FO_BEG1_gp_03298	Phthiocerol_synthesis_polyketide_synthase_type_I_PpsE	NRPS T1PKS
FO_BEG1_gp_03303	Phthiocerol_synthesis_polyketide_synthase_type_I_PpsE	NRPS T1PKS
FO_BEG1_gp_04465	SnoaL-like_domain_proteins	-
FO_BEG1_gp_04572	SnoaL-like_domain_proteins	-
FO_BEG1_gp_04885	SnoaL-like_polyketide_cyclase_	-
FO_BEG1_gp_04895	SnoaL-like_domain_proteins	-
FO_BEG1_gp_04989	SnoaL-like_polyketide_cyclase_	-
FO_BEG1_gp_05215	Alpha-pyrone_synthesis_polyketide_synthase-like_Pks11__	T1T3 PKS
FO_BEG1_gp_05329	SnoaL-like_domain_proteins
JCM12308_00262	SnoaL-like_domain_proteins	-
JCM12308_02290	SnoaL-like_domain_proteins	-
JCM12308_02643	SnoaL-like_domain_proteins	-
JCM12308_02703	SnoaL-like_domain_proteins	-
JCM12308_02923	Alpha-pyrone_synthesis_polyketide_synthase-like_Pks11__	T1T3 PKS
JCM12308_02940	Phthiocerol_synthesis_polyketide_synthase_type_I_PpsC	T1T3 PKS
JCM12308_03124	SnoaL-like_polyketide_cyclase_	-
JCM12308_03241	SnoaL-like_domain_proteins	-
JCM12308_04040	SnoaL-like_domain_proteins	-
JCM12308_04399	Phthiocerol_synthesis_polyketide_synthase_type_I_PpsC	-
JCM12308_05523	SnoaL-like_polyketide_cyclase_	-
JCM12308_05566	SnoaL-like_domain_proteins	Bact_T1PKS
JCM12308_05578	Phenolphthiocerol_synthesis_polyketide_synthase_type_I_Pks15/1	Bact_T1PKS
JCM12308_05579	Phthiocerol/phenolphthiocerol_synthesis_polyketide_synthase_type_I_PpsB	Bact_T1PKS
JCM12308_05728	Phthiocerol_synthesis_polyketide_synthase_type_I_PpsE	NRPS
JCM12308_05793	Phthiocerol_synthesis_polyketide_synthase_type_I_PpsC	NRPS T1PKS
JCM12308_05794	Phthiocerol_synthesis_polyketide_synthase_type_I_PpsE	NRPS T1PKS
JCM12308_05801	Phthiocerol_synthesis_polyketide_synthase_type_I_PpsE	NRPS T1PKS
JCM12308_05937	SnoaL-like_polyketide_cyclase_	-
JCM12308_06155	Phthiocerol/phenolphthiocerol_synthesis_polyketide_synthase_type_I_PpsE	-
JCM19062_01592	Phthiocerol_synthesis_polyketide_synthase_type_I_PpsC	-
JCM19062_03305	SnoaL-like_domain_proteins	-
JCM19062_04525	SnoaL-like_polyketide_cyclase_	-
JCM19062_05511	Phenolphthiocerol_synthesis_polyketide_synthase_type_I_Pks15/1	T1PKS
JCM19062_05513	Phthiocerol_synthesis_polyketide_synthase_type_I_PpsC	T1PKS
JCM19062_05514	Phthiocerol_synthesis_polyketide_synthase_type_I_PpsC	T1PKS
JCM19062_05515	Phthiocerol_synthesis_polyketide_synthase_type_I_PpsC	T1PKS
JCM19062_06148	Alpha-pyrone_synthesis_polyketide_synthase-like_Pks11__	T3 PKS
JCM19062_06041	SnoaL-like_domain_proteins	-
JE062_00114	SnoaL-like_domain_proteins	-
JE062_00729	SnoaL-like_domain_proteins	-
JE062_01185	Alpha-pyrone_synthesis_polyketide_synthase-like_Pks11__	T1T3 PKS
JE062_01291	SnoaL-like_domain_proteins	-
JE062_02753	SnoaL-like_domain_proteins	-
JE062_03949	SnoaL-like_domain_proteins	-
JE062_04494	SnoaL-like_domain_proteins	-
JE062_04506	SnoaL-like_polyketide_cyclase_	-
JE062_04829	SnoaL-like_domain_proteins	-
JE062_05017	Phthiocerol_synthesis_polyketide_synthase_type_I_PpsC	-
JE062_05179	SnoaL-like_polyketide_cyclase_	-
MIEL01_00482	SnoaL-like_domain_proteins	-
MIEL01_00850	Alpha-pyrone_synthesis_polyketide_synthase-like_Pks11__	T1T3 PKS
MIEL01_00957	SnoaL-like_domain_proteins	-
MIEL01_01097	SnoaL-like_domain_proteins	-
MIEL01_01186	Phthiocerol_synthesis_polyketide_synthase_type_I_PpsC	-
MIEL01_01432	SnoaL-like_domain_proteins	-
MIEL01_01698	SnoaL-like_domain_proteins
MIEL01_03069	SnoaL-like_domain_proteins	-
MIEL01_03896	SnoaL-like_domain_proteins	-
MIEL01_04845	SnoaL-like_polyketide_cyclase_	-
DSM16392_00199	SnoaL-like_domain_proteins	-
DSM16392_01640	SnoaL-like_domain_proteins	-
DSM16392_01890	SnoaL-like_domain_proteins	-
DSM16392_02037	SnoaL-like_domain_proteins	-
DSM16392_02320	SnoaL-like_domain_proteins	-
DSM16392_02425	Alpha-pyrone_synthesis_polyketide_synthase-like_Pks11__	T1T3 PKS
DSM16392_02701	Phthiocerol_synthesis_polyketide_synthase_type_I_PpsC	-
DSM16392_02910	SnoaL-like_domain_proteins	-
DSM16392_04702	Phthiocerol_synthesis_polyketide_synthase_type_I_PpsC	-
DSM16392_04811	SnoaL-like_polyketide_cyclase_	-
Phong_00134	SnoaL-like_domain_proteins	-
Phong_00139	SnoaL-like_polyketide_cyclase_	-
Phong_00141	SnoaL-like_domain_proteins	-
Phong_00144	SnoaL-like_polyketide_cyclase_	-
Phong_03058	SnoaL-like_domain_proteins	-
Phong_03216	Phthiocerol_synthesis_polyketide_synthase_type_I_PpsC	-
PHSC04_00006	Alpha-pyrone_synthesis_polyketide_synthase-like_Pks11__	T3 PKS1
PHSC04_00619	SnoaL-like_domain_proteins	T3 PKS2
PHSC04_00639	Alpha-pyrone_synthesis_polyketide_synthase-like_Pks11__	T3 PKS2
PHSC04_03313	SnoaL-like_domain_proteins	-
PHSC04_03422	SnoaL-like_domain_proteins	-
PHSC04_04002	SnoaL-like_domain_proteins	-
PHSC04_04497	Phthiocerol_synthesis_polyketide_synthase_type_I_PpsC	-
PolyS9_00843	SnoaL-like_domain_proteins	-
PolyS9_01524	SnoaL-like_domain_proteins	-
PolyS9_01975	SnoaL-like_domain_proteins	-
PolyS9_02140	Phthiocerol/phenolphthiocerol_synthesis_polyketide_synthase_type_I_PpsE	NRPS T1PKS
PolyS9_02145	Phthiocerol_synthesis_polyketide_synthase_type_I_PpsE	NRPS T1PKS
PolyS9_02895	SnoaL-like_polyketide_cyclase_	-
PolyS9_03939	Phthiocerol/phenolphthiocerol_synthesis_polyketide_synthase_type_I_PpsE	NRPS1
PolyS9_04251	Phthiocerol_synthesis_polyketide_synthase_type_I_PpsC	T3 PKS
PolyS9_04263	Alpha-pyrone_synthesis_polyketide_synthase-like_Pks11__	T3 PKS
PolyS9_04509	SnoaL-like_domain_proteins	-
PolyS9_04852	SnoaL-like_domain_proteins	-
PolyS9_05264	Phthiocerol_synthesis_polyketide_synthase_type_I_PpsC	-
PolyS9_06166	SnoaL-like_domain_proteins	-
Psty_02503	Phthiocerol_synthesis_polyketide_synthase_type_I_PpsC	-
W64_00829	Phthiocerol_synthesis_polyketide_synthase_type_I_PpsC	-
W64_01046	SnoaL-like_domain_proteins	-
W64_01103	SnoaL-like_domain_proteins	-
W64_01265	Alpha-pyrone_synthesis_polyketide_synthase-like_Pks11__	T1T3 PKS
W64_01421	SnoaL-like_domain_proteins	-
W64_01585	SnoaL-like_domain_proteins	-
W64_03069	Phthiocerol_synthesis_polyketide_synthase_type_I_PpsC	-
W64_03663	SnoaL-like_polyketide_cyclase_	-
W64_05284	SnoaL-like_domain_proteins	-
W64_05437	SnoaL-like_domain_proteins	-
W74_00091	Phthiocerol_synthesis_polyketide_synthase_type_I_PpsC	-
W74_00160	SnoaL-like_domain_proteins	-
W74_00217	SnoaL-like_domain_proteins	-
W74_00380	Alpha-pyrone_synthesis_polyketide_synthase-like_Pks11__	T1T3 PKS
W74_00891	SnoaL-like_domain_proteins	-
W74_01888	SnoaL-like_domain_proteins	-
W74_02044	SnoaL-like_domain_proteins	-
W74_02440	SnoaL-like_polyketide_cyclase_	-
W74_05032	SnoaL-like_domain_proteins	-
WM33_00201	SnoaL-like_domain_proteins	-
WM33_00266	Alpha-pyrone_synthesis_polyketide_synthase-like_Pks11__	T1T3 PKS
WM33_01555	SnoaL-like_domain_proteins	-
WM33_01989	SnoaL-like_domain_proteins	-
WM33_01998	SnoaL-like_domain_proteins	-
WM33_02199	SnoaL-like_domain_proteins	-
WM33_02865	Phthiocerol_synthesis_polyketide_synthase_type_I_PpsC	-
WM33_02976	SnoaL-like_domain_proteins	-
WM33_03069	Actinorhodin_polyketide_putative_beta-ketoacyl_synthase_1_	Arylpolene
WM33_03553	Phthiocerol_synthesis_polyketide_synthase_type_I_PpsC	-
WM33_04545	SnoaL-like_polyketide_cyclase_	-
